# Supplementary material for: 2-Amino-4,5,6,7-tetra­hydro­benzo[b]thio­phene-3-carbonitrile
Source: Acta Crystallogr Sect E Struct Rep Online. 2011 Nov 2;67(Pt 12):o3161. doi: 10.1107/S1600536811045338 (PMC3238832; doi:10.1107/S1600536811045338)
Supplement: Supplementary file 2 [file e-67-o3161-Isup2.hkl]

#
# h,k,l, Fc-squared, Fo-squared, sigma(Fo-squared) and status flag
#
data_I
_shelx_title ' maxus in P 21/n'
_shelx_refln_list_code          4
_shelx_F_calc_maximum       82.05
_exptl_crystal_F_000       375.93
_reflns_d_resolution_high  0.7707
 
loop_
 _symmetry_equiv_pos_as_xyz
 'x, y, z'
 '-x, y+1/2, -z+1/2'
 '-x, -y, -z'
 'x, -y-1/2, z-1/2'
 
_cell_length_a    10.4274
_cell_length_b     8.1487
_cell_length_c    13.2342
_cell_angle_alpha  90.000
_cell_angle_beta  126.937
_cell_angle_gamma  90.000
 
_shelx_F_squared_multiplier     1.000
 
loop_
 _refln_index_h
 _refln_index_k
 _refln_index_l
 _refln_F_squared_calc
 _refln_F_squared_meas
 _refln_F_squared_sigma
 _refln_observed_status
   3   0   0       44.38       43.45      1.37 o
   4   0   0        0.25        0.03      0.37 o
   5   0   0       39.91       36.05      1.95 o
   6   0   0      313.81      315.24      7.07 o
   7   0   0       62.78       62.93      4.03 o
   8   0   0       18.65       19.13      1.23 o
   9   0   0        0.03        0.35      0.85 o
  10   0   0        1.33        2.43      1.91 o
   1   1   0       15.39       13.27      0.67 o
   3   1   0      668.92      613.19     10.77 o
   4   1   0      153.75      125.90      2.23 o
   5   1   0        0.51        0.07      0.27 o
   6   1   0       69.65       73.99      1.45 o
   7   1   0       14.08       15.62      0.67 o
   8   1   0        0.07       -0.32      0.56 o
   9   1   0        0.01       -0.51      0.51 o
  10   1   0        0.23        2.20      1.59 o
   0   2   0       25.76       24.03      1.18 o
   1   2   0       20.94       17.20      0.45 o
   2   2   0     6731.45     6424.98     99.79 o
   3   2   0      129.55      109.68      1.82 o
   4   2   0     4062.57     4201.21     73.69 o
   5   2   0      138.61      124.66      1.90 o
   6   2   0       99.01      117.88      2.13 o
   7   2   0       22.18       24.33      1.05 o
   8   2   0        0.04       -0.26      0.53 o
   9   2   0       29.73       30.88      1.43 o
  10   2   0        0.81       -1.24      1.41 o
   1   3   0      315.80      322.76      9.07 o
   2   3   0      589.76      599.85      8.20 o
   3   3   0      219.77      250.45      4.71 o
   4   3   0       31.02       31.42      1.58 o
   5   3   0      105.66      106.07      2.81 o
   6   3   0      103.57      105.94      2.10 o
   7   3   0        2.57        2.39      0.56 o
   8   3   0        0.23       -0.21      0.57 o
   9   3   0       23.80       23.65      1.36 o
  10   3   0        0.39       -0.14      1.65 o
   0   4   0     1079.85     1111.45     20.73 o
   1   4   0       12.35       13.98      0.68 o
   2   4   0     1017.34      987.02     15.57 o
   3   4   0        2.57        0.81      0.32 o
   4   4   0      182.60      186.51      3.86 o
   5   4   0       53.37       56.03      2.27 o
   6   4   0      171.91      192.76      4.47 o
   7   4   0      215.67      238.42      5.30 o
   8   4   0       39.00       39.03      1.46 o
   9   4   0       56.17       54.30      2.58 o
  10   4   0        0.81        2.02      1.85 o
   1   5   0      482.01      523.16     11.09 o
   2   5   0       83.50       80.13      1.80 o
   3   5   0       81.39       85.32      1.70 o
   4   5   0       54.48       58.48      1.50 o
   5   5   0       46.94       39.13      1.47 o
   6   5   0       12.53       12.95      1.33 o
   7   5   0       35.38       31.40      1.66 o
   8   5   0        5.43        3.86      1.02 o
   9   5   0        0.52        0.43      1.19 o
   0   6   0      623.80      679.27     16.20 o
   1   6   0        8.13        7.37      0.72 o
   2   6   0      432.10      479.60      7.34 o
   3   6   0      236.22      253.89      4.79 o
   4   6   0       61.80       65.69      3.86 o
   5   6   0      143.60      149.25      3.79 o
   6   6   0        4.30        2.95      0.92 o
   7   6   0        1.05       -0.37      0.86 o
   8   6   0        3.71        3.16      1.59 o
   1   7   0       26.38       29.15      1.12 o
   2   7   0        0.14        0.22      0.64 o
   3   7   0        0.24        0.36      0.50 o
   4   7   0        0.08        0.43      0.83 o
   5   7   0       31.86       34.07      1.38 o
   6   7   0       29.81       34.01      2.28 o
   7   7   0        0.67        6.01      1.79 o
   8   7   0       10.13        6.87      2.75 o
   0   8   0      153.75      162.11      7.95 o
   1   8   0       19.68       19.45      1.09 o
   2   8   0       53.04       52.55      1.59 o
   3   8   0        1.57        1.25      0.74 o
   4   8   0       78.41       90.12      2.93 o
   5   8   0        9.27       11.13      1.19 o
   6   8   0       20.04       18.53      2.12 o
   7   8   0       15.33       12.26      3.43 o
   1   9   0        3.63        3.62      0.87 o
   2   9   0        0.06        0.10      0.96 o
   3   9   0        6.17        5.64      1.05 o
   4   9   0        3.17        4.85      1.19 o
   5   9   0        0.50        3.87      2.57 o
   0  10   0       12.00        9.92      1.93 o
   1  10   0        0.00        1.27      1.37 o
   2  10   0       13.04       12.14      1.82 o
   3  10   0        2.26        1.21      1.52 o
 -11   1   1        0.70        4.64      2.90 o
 -10   1   1       11.97       14.46      1.41 o
  -9   1   1        8.42        8.47      0.59 o
  -8   1   1       17.10       17.88      0.92 o
  -7   1   1       38.29       40.34      0.89 o
  -6   1   1      143.54      138.63      1.96 o
  -5   1   1      251.93      237.62      4.25 o
  -4   1   1      198.80      151.11      2.40 o
  -3   1   1     2751.59     2516.12     41.18 o
  -2   1   1      152.23      154.99      2.89 o
  -1   1   1     4388.53     1874.62    433.17 o
   0   1   1     1206.68      893.04    233.71 o
   2   1   1     3150.85     2980.93     65.00 o
   3   1   1     1452.95     1376.11     20.45 o
   4   1   1      527.67      502.93      6.20 o
   5   1   1      383.42      406.19      5.22 o
   6   1   1       68.65       72.21      1.56 o
   7   1   1      175.88      197.75      3.52 o
   8   1   1       10.38       11.03      0.76 o
   9   1   1       15.30       10.46      0.92 o
  10   1   1        9.34        4.32      3.14 o
 -11   2   1        0.52        3.73      4.71 o
 -10   2   1        9.93        5.24      1.23 o
  -9   2   1       28.24       27.65      1.16 o
  -8   2   1        9.82       11.00      0.62 o
  -7   2   1        5.48        5.03      0.48 o
  -6   2   1       90.06       92.01      1.82 o
  -5   2   1      516.86      550.76      9.06 o
  -4   2   1        0.40        0.00      0.45 o
  -3   2   1       69.68       68.62      1.51 o
  -2   2   1       10.24       10.11      0.32 o
  -1   2   1      184.96      198.54      2.87 o
   0   2   1       41.01       41.59      1.03 o
   1   2   1      102.66      109.29      2.02 o
   2   2   1       31.08       41.20      0.77 o
   3   2   1      366.46      370.96      6.40 o
   4   2   1      674.65      725.58     10.11 o
   5   2   1      132.95      129.50      2.32 o
   6   2   1      101.66      101.76      1.80 o
   7   2   1       14.49       13.26      0.73 o
   8   2   1        1.11        0.66      0.60 o
   9   2   1        4.27        3.52      0.87 o
  10   2   1       14.99       11.28      3.43 o
 -10   3   1       15.32       13.67      1.75 o
  -9   3   1        0.64        0.05      0.48 o
  -8   3   1      151.35      166.14      3.52 o
  -7   3   1      168.06      182.34      4.23 o
  -6   3   1      149.55      142.62      3.08 o
  -5   3   1       20.49       20.55      1.00 o
  -4   3   1       31.18       44.99      1.24 o
  -3   3   1       10.37       10.49      0.66 o
  -2   3   1       82.67      103.81      2.04 o
  -1   3   1     2191.02     2132.33     45.22 o
   0   3   1      272.78      246.87      5.17 o
   1   3   1      651.12      613.77     13.94 o
   2   3   1        0.96        0.35      0.37 o
   3   3   1     2180.13     2118.10    149.02 o
   4   3   1       69.75       78.01      1.74 o
   5   3   1      780.64      858.21     12.85 o
   6   3   1      356.77      417.22      7.74 o
   7   3   1        9.79       10.18      0.94 o
   8   3   1      198.02      249.26      4.67 o
   9   3   1        0.37       -1.11      1.11 o
 -10   4   1        5.02        2.27      1.20 o
  -9   4   1        5.71        4.89      0.96 o
  -8   4   1        7.15        5.41      0.61 o
  -7   4   1       18.59       17.25      1.10 o
  -6   4   1       85.35       87.88      2.27 o
  -5   4   1      173.62      183.83      4.70 o
  -4   4   1        6.99        7.21      1.00 o
  -3   4   1       42.53       48.28      1.04 o
  -2   4   1      452.97      514.26      8.74 o
  -1   4   1      169.90      168.16      4.94 o
   0   4   1      443.01      478.04      8.29 o
   1   4   1       50.31       59.04      2.34 o
   2   4   1      514.43      549.25      7.62 o
   3   4   1      172.00      192.78      3.07 o
   4   4   1        7.68        6.67      0.65 o
   5   4   1        3.92        4.66      0.72 o
   6   4   1       29.68       28.77      1.26 o
   7   4   1       19.57       15.86      0.87 o
   8   4   1       10.11        8.86      0.90 o
   9   4   1        0.47        2.54      1.76 o
  -9   5   1        0.14        0.96      1.04 o
  -8   5   1       41.91       43.23      1.41 o
  -7   5   1        0.11       -0.28      0.76 o
  -6   5   1       45.68       42.53      1.77 o
  -5   5   1       71.49       69.60      2.16 o
  -4   5   1      239.68      244.23      4.32 o
  -3   5   1      418.24      440.10      5.96 o
  -2   5   1       76.16       72.73      1.53 o
  -1   5   1      198.92      196.09      3.47 o
   0   5   1        2.14        2.66      0.56 o
   1   5   1      162.18      168.21      3.48 o
   2   5   1       38.24       41.52      1.12 o
   3   5   1      404.47      424.24      8.14 o
   4   5   1      557.41      621.74      9.91 o
   5   5   1       32.11       32.65      1.61 o
   6   5   1       62.17       64.38      2.16 o
   7   5   1       33.44       35.34      2.84 o
   8   5   1        8.01        4.21      1.37 o
   9   5   1        8.50        5.99      1.54 o
  -9   6   1        8.87        5.20      1.79 o
  -8   6   1       16.56       14.41      1.67 o
  -7   6   1       15.16       16.54      1.22 o
  -6   6   1       21.93       20.65      1.36 o
  -5   6   1       42.08       37.42      1.12 o
  -4   6   1        4.77        6.46      0.58 o
  -3   6   1       58.33       62.27      1.54 o
  -2   6   1       28.43       29.13      1.06 o
  -1   6   1       91.07       88.36      1.90 o
   0   6   1      175.19      188.36      3.36 o
   1   6   1      211.73      209.53      6.92 o
   2   6   1        7.22        5.26      0.58 o
   3   6   1       60.98       63.13      1.97 o
   4   6   1        2.17        3.85      0.80 o
   5   6   1        0.28        0.47      0.59 o
   6   6   1       44.62       45.95      2.01 o
   7   6   1        9.96       11.76      1.88 o
   8   6   1        3.00        1.26      2.12 o
  -8   7   1        4.25        5.84      1.82 o
  -7   7   1        0.19       -0.42      1.43 o
  -6   7   1       34.21       33.17      2.08 o
  -5   7   1        6.34        5.04      0.93 o
  -4   7   1      117.63      122.22      2.82 o
  -3   7   1       58.32       57.02      1.63 o
  -2   7   1       56.40       57.23      1.64 o
  -1   7   1      397.37      432.07      6.84 o
   0   7   1       84.84       86.65      2.05 o
   1   7   1      276.36      288.83      5.43 o
   2   7   1      116.41      118.55      3.27 o
   3   7   1        0.38       -0.69      0.69 o
   4   7   1        0.05        0.84      0.89 o
   5   7   1       21.28       22.96      2.11 o
   6   7   1       32.16       37.33      2.83 o
   7   7   1       11.10       12.01      3.01 o
  -7   8   1       30.80       26.38      5.59 o
  -6   8   1        1.53        1.95      1.49 o
  -5   8   1       19.25       19.46      1.46 o
  -4   8   1        3.94        4.66      0.81 o
  -3   8   1        1.12        1.06      0.68 o
  -2   8   1       57.60       54.06      1.63 o
  -1   8   1        1.08        0.97      0.70 o
   0   8   1        5.01        5.26      0.81 o
   1   8   1       74.83       80.46      2.20 o
   2   8   1      127.42      144.51      3.09 o
   3   8   1        2.97        3.59      1.33 o
   4   8   1       14.85       14.73      1.93 o
   5   8   1       45.22       56.37      3.06 o
   6   8   1        0.02        5.00      2.75 o
  -6   9   1        5.84        8.14      3.73 o
  -5   9   1       37.60       40.60      3.04 o
  -4   9   1       13.18       11.72      1.20 o
  -3   9   1       24.38       22.27      1.36 o
  -2   9   1       15.46       14.91      1.40 o
  -1   9   1        0.95        1.63      1.01 o
   0   9   1       55.54       58.72      2.64 o
   1   9   1       56.40       61.75      2.02 o
   2   9   1        0.03        1.03      0.72 o
   3   9   1       99.62      116.43      5.48 o
   4   9   1       20.02       22.35      1.87 o
   5   9   1       24.09       20.59      3.44 o
  -3  10   1       41.18       43.15      2.48 o
  -2  10   1       30.43       30.42      2.46 o
  -1  10   1        0.00       -0.73      1.37 o
   0  10   1       16.44       18.26      1.47 o
   1  10   1       19.27       16.80      1.64 o
   2  10   1        0.40        4.97      1.67 o
 -11   0   2        0.72       -1.80      2.04 o
 -10   0   2       11.15        9.40      1.30 o
  -9   0   2        3.91        5.29      1.43 o
  -8   0   2       60.50       64.00      3.92 o
  -7   0   2      248.32      254.82      8.91 o
  -6   0   2       60.65       64.70      2.00 o
  -5   0   2     1286.85     1294.98     24.04 o
  -4   0   2      656.73      644.01     20.39 o
  -3   0   2      954.76      756.69     20.07 o
  -2   0   2      181.01      164.69      5.73 o
  -1   0   2     3825.82     2990.89    736.88 o
   0   0   2     1235.10     1024.37     18.53 o
   1   0   2     4532.68     3934.26    133.96 o
   2   0   2     2016.10     1807.57     68.81 o
   3   0   2       16.75       18.01      0.65 o
   4   0   2      102.40       96.51      4.93 o
   5   0   2        6.43        5.45      1.00 o
   6   0   2       53.22       50.34      1.77 o
   7   0   2      166.95      197.76      5.11 o
   8   0   2       70.45       71.16      2.89 o
   9   0   2       28.82       25.30      3.73 o
 -11   1   2        8.64        9.31      1.79 o
 -10   1   2        0.17        0.47      0.64 o
  -9   1   2        4.43        4.53      0.73 o
  -8   1   2        4.89        3.36      0.51 o
  -7   1   2       21.51       26.29      0.68 o
  -6   1   2       50.86       56.74      1.20 o
  -5   1   2       14.62       15.39      0.62 o
  -4   1   2       33.59       41.80      0.97 o
  -3   1   2      992.87      991.41     13.38 o
  -2   1   2       35.77       45.48      1.04 o
  -1   1   2      931.85      799.12      8.74 o
   0   1   2      386.45      329.89      4.60 o
   1   1   2     2241.90     2112.75     30.13 o
   2   1   2      113.99       99.50      1.38 o
   3   1   2      986.62      978.15     12.15 o
   4   1   2        9.52        8.03      0.55 o
   5   1   2       33.40       30.04      0.87 o
   6   1   2       43.19       41.92      1.85 o
   7   1   2        3.56        2.83      0.54 o
   8   1   2       12.79       10.69      1.09 o
   9   1   2        0.12       -0.07      2.93 o
 -11   2   2        8.69        9.53      1.53 o
 -10   2   2       16.61       14.26      1.58 o
  -9   2   2       89.50      103.83      2.52 o
  -8   2   2        1.74        2.51      0.67 o
  -7   2   2       67.57       67.76      1.61 o
  -6   2   2        4.96        4.65      0.25 o
  -5   2   2      178.39      137.35      2.47 o
  -4   2   2       79.41       57.57      0.98 o
  -3   2   2      192.78      163.73      2.28 o
  -2   2   2      553.06      508.28      6.10 o
  -1   2   2     1123.70     1019.31     12.62 o
   0   2   2      114.23       99.44      2.30 o
   1   2   2      186.80      171.57      2.84 o
   2   2   2      569.29      580.19     13.82 o
   3   2   2     1398.93     1454.82     22.47 o
   4   2   2      350.58      340.56      5.70 o
   5   2   2      406.26      426.08      6.28 o
   6   2   2      167.79      183.43      3.11 o
   7   2   2       40.74       44.58      1.42 o
   8   2   2        4.39        3.95      0.77 o
   9   2   2       29.97       30.07      3.57 o
 -11   3   2        0.00        2.41      1.41 o
 -10   3   2        0.06        0.50      0.99 o
  -9   3   2       24.37       25.77      1.54 o
  -8   3   2       10.52        8.28      0.85 o
  -7   3   2       37.63       41.54      1.04 o
  -6   3   2        0.36        0.61      0.58 o
  -5   3   2        3.40        4.64      0.30 o
  -4   3   2      148.13      177.50      2.37 o
  -3   3   2        1.87        1.69      0.29 o
  -2   3   2      615.38      575.03      7.94 o
  -1   3   2      359.02      372.99      5.28 o
   0   3   2       78.56       93.84      1.56 o
   1   3   2        9.64        9.39      0.67 o
   2   3   2       13.85       17.46      0.56 o
   3   3   2       73.74       88.24      1.60 o
   4   3   2       35.69       36.63      1.97 o
   5   3   2      267.10      294.93      5.34 o
   6   3   2       39.24       37.45      1.76 o
   7   3   2        0.13       -0.36      0.60 o
   8   3   2        4.15        4.84      0.93 o
   9   3   2        0.45       -0.91      1.49 o
 -10   4   2        0.04        1.29      1.06 o
  -9   4   2       10.92       11.27      1.08 o
  -8   4   2        0.15        0.08      0.28 o
  -7   4   2      266.60      302.50      7.52 o
  -6   4   2       95.81       90.35      2.23 o
  -5   4   2      246.06      265.14      4.23 o
  -4   4   2       99.72      103.73      1.84 o
  -3   4   2      296.59      281.97      4.95 o
  -2   4   2        1.53        0.02      0.47 o
  -1   4   2      193.91      189.51      3.46 o
   0   4   2      765.64      770.36     10.46 o
   1   4   2       10.08        9.43      0.83 o
   2   4   2       68.07       66.63      2.22 o
   3   4   2        7.69        9.40      0.42 o
   4   4   2      281.28      299.06      6.43 o
   5   4   2      371.48      430.20     13.51 o
   6   4   2        1.35        0.53      0.84 o
   7   4   2      171.98      181.54      3.97 o
   8   4   2        3.73        2.89      0.82 o
 -10   5   2        2.62        1.17      1.27 o
  -9   5   2        1.84        1.93      1.22 o
  -8   5   2       12.22       12.91      0.90 o
  -7   5   2        0.78       -0.48      0.94 o
  -6   5   2      181.35      176.17      6.16 o
  -5   5   2       35.32       31.02      0.89 o
  -4   5   2      401.03      452.51      6.79 o
  -3   5   2       56.05       54.95      1.54 o
  -2   5   2       87.91       80.04      2.04 o
  -1   5   2      244.50      253.76      5.16 o
   0   5   2        3.19        1.18      0.55 o
   1   5   2      104.63      110.35      2.52 o
   2   5   2       30.53       29.58      1.14 o
   3   5   2       44.53       45.31      1.98 o
   4   5   2        9.69       10.63      1.02 o
   5   5   2        5.52        3.88      0.71 o
   6   5   2        5.25        5.50      0.86 o
   7   5   2       35.86       31.00      1.76 o
   8   5   2        7.68        6.01      1.58 o
  -9   6   2       19.35       20.44      2.04 o
  -8   6   2        2.47        3.39      1.05 o
  -7   6   2       39.28       49.49      2.53 o
  -6   6   2        0.08       -0.22      0.69 o
  -5   6   2      137.09      147.23      2.72 o
  -4   6   2      121.89      103.44      2.03 o
  -3   6   2      431.72      447.23      7.16 o
  -2   6   2      143.52      145.65      2.80 o
  -1   6   2       33.19       28.28      1.20 o
   0   6   2       13.00       11.53      0.75 o
   1   6   2      191.21      197.57      3.70 o
   2   6   2       20.76       23.56      2.34 o
   3   6   2       45.65       47.81      1.73 o
   4   6   2        0.10        0.09      0.46 o
   5   6   2        0.83       -0.71      1.86 o
   6   6   2        9.30        9.28      2.00 o
   7   6   2        8.62       10.41      1.96 o
  -8   7   2       22.15       24.45      3.01 o
  -7   7   2        0.88        0.71      0.98 o
  -6   7   2       41.68       46.75      1.60 o
  -5   7   2       18.33       14.51      0.92 o
  -4   7   2      119.15      122.12      2.78 o
  -3   7   2        9.49        9.16      0.79 o
  -2   7   2      120.94      121.14      3.50 o
  -1   7   2       90.42       90.18      2.00 o
   0   7   2       54.43       53.71      1.64 o
   1   7   2       12.04       13.40      0.81 o
   2   7   2        3.33        1.97      0.95 o
   3   7   2      102.54      122.87      3.53 o
   4   7   2       23.77       24.39      1.60 o
   5   7   2        3.43        5.53      1.59 o
   6   7   2       24.36       19.13      2.26 o
   7   7   2        4.01        3.83      2.94 o
  -7   8   2       14.42        7.84      2.60 o
  -6   8   2        0.34        1.95      0.81 o
  -5   8   2       32.94       35.22      1.53 o
  -4   8   2        8.77        8.53      0.91 o
  -3   8   2        6.46        5.42      0.92 o
  -2   8   2       30.23       28.76      1.31 o
  -1   8   2        0.01       -0.68      0.68 o
   0   8   2       37.38       34.53      1.55 o
   1   8   2       38.66       40.06      1.34 o
   2   8   2       34.06       36.39      2.75 o
   3   8   2        7.73        9.34      1.30 o
   4   8   2        3.95        4.47      1.59 o
   5   8   2       19.30       22.75      3.50 o
   6   8   2        6.04        5.79      4.32 o
  -6   9   2       30.38       23.64      4.81 o
  -5   9   2        3.19        1.65      0.96 o
  -4   9   2       22.55       21.86      1.53 o
  -3   9   2        2.37        1.82      0.93 o
  -2   9   2       46.62       48.35      1.77 o
  -1   9   2       23.90       25.12      1.93 o
   0   9   2       19.73       18.40      1.45 o
   1   9   2        9.28        9.16      1.59 o
   2   9   2        2.42        1.89      1.25 o
   3   9   2        2.07       -0.82      1.31 o
   4   9   2       13.14       13.50      3.28 o
  -4  10   2        0.78        3.27      2.58 o
  -3  10   2        0.33        1.31      1.42 o
  -2  10   2        0.02       -0.96      1.11 o
  -1  10   2        2.90        0.40      1.13 o
   0  10   2        5.41        3.86      1.06 o
   1  10   2        0.77        2.38      1.52 o
   2  10   2       34.48       32.87      2.68 o
 -12   1   3        0.13        0.75      2.04 o
 -11   1   3       54.24       56.15      2.76 o
 -10   1   3        6.54        6.29      0.73 o
  -9   1   3       49.35       51.00      2.04 o
  -8   1   3      107.76      113.10      3.04 o
  -7   1   3       70.50       73.20      3.42 o
  -6   1   3      356.87      341.17     10.04 o
  -5   1   3      145.80      148.83      4.51 o
  -4   1   3     1377.35     1232.08     19.74 o
  -3   1   3     2197.30     1951.04     23.71 o
  -2   1   3      250.94      188.67      2.19 o
  -1   1   3      782.91      697.83      7.35 o
   0   1   3      445.62      375.69      4.57 o
   1   1   3       50.34       30.17      2.24 o
   2   1   3      108.09      112.51      3.14 o
   3   1   3      280.53      269.47      7.65 o
   4   1   3       16.63       14.24      0.48 o
   5   1   3       56.36       54.43      1.28 o
   6   1   3       16.51       15.08      0.98 o
   7   1   3       30.60       32.23      1.37 o
   8   1   3       33.17       34.88      4.13 o
   9   1   3        2.05       -1.86      1.86 o
 -11   2   3        2.48        1.91      1.31 o
 -10   2   3        2.18        2.23      0.75 o
  -9   2   3        2.15        1.79      0.31 o
  -8   2   3        7.65        7.06      0.50 o
  -7   2   3       83.06       77.92      1.69 o
  -6   2   3        1.07        1.40      0.38 o
  -5   2   3      151.74      169.02      4.30 o
  -4   2   3      158.28      172.05      3.02 o
  -3   2   3      326.96      303.16      3.77 o
  -2   2   3        0.20        0.04      0.33 o
  -1   2   3     2191.38     2072.29     23.60 o
   0   2   3     1547.40     1576.79     19.20 o
   1   2   3      176.90      176.14      2.50 o
   2   2   3      140.81      156.47      2.51 o
   3   2   3      102.20      116.47      3.32 o
   4   2   3       72.71       78.87      1.90 o
   5   2   3       49.32       51.99      1.51 o
   6   2   3        1.03        1.13      0.67 o
   7   2   3       12.07       11.85      1.32 o
   8   2   3        0.75        3.38      1.14 o
   9   2   3        4.76        4.48      5.54 o
 -11   3   3       10.46        9.74      1.42 o
 -10   3   3       13.05       15.26      1.19 o
  -9   3   3       93.65       97.36      2.60 o
  -8   3   3       55.29       63.20      2.90 o
  -7   3   3        0.99        1.14      0.86 o
  -6   3   3      221.73      231.95      3.65 o
  -5   3   3      268.26      238.83      5.20 o
  -4   3   3      761.40      731.67      9.80 o
  -3   3   3      543.98      602.13      7.73 o
  -2   3   3     3342.48     3381.87     40.46 o
  -1   3   3      216.43      195.76      2.72 o
   0   3   3      769.42      801.78     11.98 o
   1   3   3     1260.62     1300.95     21.35 o
   2   3   3        5.14        4.52      0.43 o
   3   3   3      133.82      131.79      2.06 o
   4   3   3       32.87       36.53      1.05 o
   5   3   3       19.00       20.53      1.03 o
   6   3   3       54.19       54.11      1.46 o
   7   3   3       13.96       11.89      1.07 o
   8   3   3        2.46        2.52      1.27 o
 -11   4   3        4.67        3.54      1.23 o
 -10   4   3        3.95        3.62      1.05 o
  -9   4   3        0.12        1.46      1.16 o
  -8   4   3       19.46       19.90      1.28 o
  -7   4   3       11.82       10.56      0.78 o
  -6   4   3        0.35       -0.30      0.33 o
  -5   4   3      315.79      354.81      4.57 o
  -4   4   3      197.08      201.48      2.94 o
  -3   4   3      221.52      196.84      3.41 o
  -2   4   3       72.32       77.48      1.42 o
  -1   4   3      236.10      260.42      3.96 o
   0   4   3       21.95       15.61      0.82 o
   1   4   3       12.90       11.44      0.97 o
   2   4   3       53.39       45.71      1.34 o
   3   4   3        3.40        2.78      0.31 o
   4   4   3       29.67       26.86      1.06 o
   5   4   3        2.30        2.37      0.65 o
   6   4   3       27.89       30.47      1.36 o
   7   4   3        1.58        0.30      0.76 o
   8   4   3        1.41       -2.18      2.18 o
 -10   5   3        3.61        3.22      1.22 o
  -9   5   3        2.26        1.76      0.96 o
  -8   5   3       30.56       32.85      1.10 o
  -7   5   3       24.67       28.23      1.57 o
  -6   5   3      374.56      430.68      7.17 o
  -5   5   3        0.84        0.85      0.49 o
  -4   5   3      377.16      407.41      5.75 o
  -3   5   3      171.21      171.44      2.90 o
  -2   5   3      378.52      379.55      6.37 o
  -1   5   3      174.19      159.54      3.06 o
   0   5   3      355.86      351.30      4.87 o
   1   5   3        9.08        7.25      1.01 o
   2   5   3       61.83       61.93      2.08 o
   3   5   3        0.40        0.65      0.44 o
   4   5   3        3.73        3.85      0.97 o
   5   5   3        6.12        6.31      0.68 o
   6   5   3       18.06       16.24      1.15 o
   7   5   3        1.76        1.85      1.19 o
 -10   6   3        3.41        2.25      1.82 o
  -9   6   3        9.33        8.88      2.04 o
  -8   6   3        1.31        0.75      0.70 o
  -7   6   3       67.01       74.51      2.99 o
  -6   6   3       31.17       28.96      1.37 o
  -5   6   3       30.18       31.56      1.26 o
  -4   6   3       12.05       12.26      1.40 o
  -3   6   3      104.27      107.21      2.48 o
  -2   6   3      125.76      123.44      3.09 o
  -1   6   3       63.94       71.59      1.89 o
   0   6   3       47.05       49.85      1.60 o
   1   6   3      101.06      100.98      3.34 o
   2   6   3       15.20       17.61      1.13 o
   3   6   3        0.98        0.78      0.69 o
   4   6   3        0.01       -0.09      0.29 o
   5   6   3       12.48       12.83      1.56 o
   6   6   3        1.55        1.59      1.21 o
   7   6   3        3.15        3.31      1.60 o
  -9   7   3       11.66       10.97      2.24 o
  -8   7   3       54.50       49.35      2.93 o
  -7   7   3        1.09        1.65      1.05 o
  -6   7   3       56.59       68.70      1.82 o
  -5   7   3        7.67        5.03      1.32 o
  -4   7   3       50.08       51.92      1.66 o
  -3   7   3       10.47        9.86      1.03 o
  -2   7   3       99.45       99.71      2.47 o
  -1   7   3        1.72        1.31      0.68 o
   0   7   3       21.92       23.61      0.97 o
   1   7   3        4.88        4.61      0.85 o
   2   7   3        5.48        5.34      0.96 o
   3   7   3       14.97       15.53      1.73 o
   4   7   3       12.41       11.86      0.69 o
   5   7   3        1.47        0.94      1.44 o
   6   7   3        0.92       -0.50      1.61 o
  -8   8   3        8.76        8.73      3.92 o
  -7   8   3        3.85        3.27      1.95 o
  -6   8   3        4.61        4.97      0.94 o
  -5   8   3       66.57       78.52      3.62 o
  -4   8   3       13.87       10.00      1.00 o
  -3   8   3      129.22      136.09      3.34 o
  -2   8   3       61.75       66.35      1.86 o
  -1   8   3       81.21       82.10      2.13 o
   0   8   3       14.38       13.91      0.96 o
   1   8   3       21.72       24.88      1.94 o
   2   8   3       54.67       63.30      3.38 o
   3   8   3        0.70       -0.51      1.10 o
   4   8   3        8.72        7.44      1.23 o
   5   8   3        8.98        5.10      2.75 o
  -6   9   3        0.07       -0.82      1.77 o
  -5   9   3       10.65       10.79      1.30 o
  -4   9   3       55.50       62.34      2.64 o
  -3   9   3        2.08        2.17      1.04 o
  -2   9   3        2.48        1.92      1.05 o
  -1   9   3        1.67        1.37      0.83 o
   0   9   3        6.88        5.25      0.80 o
   1   9   3        8.96        6.47      1.24 o
   2   9   3        6.61        6.14      1.50 o
   3   9   3       18.71       16.82      2.43 o
  -4  10   3       12.06        7.53      1.75 o
  -3  10   3       14.89       13.11      1.61 o
  -2  10   3        1.13        1.77      1.42 o
  -1  10   3       30.07       26.45      2.41 o
   0  10   3       27.81       28.08      2.43 o
   1  10   3        0.00        0.40      1.82 o
 -12   0   4       45.61       37.58      3.73 o
 -11   0   4        9.24        9.92      1.40 o
 -10   0   4      315.69      389.02     10.97 o
  -9   0   4      103.53       99.00      4.44 o
  -8   0   4      112.51      122.80      7.61 o
  -7   0   4      423.59      432.72     11.57 o
  -6   0   4        0.42       -0.16      0.35 o
  -5   0   4        0.34        2.29      0.82 o
  -4   0   4     2865.08     2694.50     56.87 o
  -3   0   4     2399.19     2066.72     33.50 o
  -2   0   4     3467.02     2939.19     50.76 o
  -1   0   4      716.72      556.51      7.72 o
   0   0   4     1613.97     1488.15     41.89 o
   1   0   4        4.19        2.09      0.63 o
   2   0   4       44.54       34.93      1.30 o
   3   0   4      323.70      348.27      7.97 o
   4   0   4      577.39      664.16     11.54 o
   5   0   4       56.30       60.47      1.75 o
   6   0   4      124.66      138.36      4.02 o
   7   0   4        2.66        1.84      0.60 o
   8   0   4        5.85        6.28      3.33 o
 -12   1   4        2.75        2.15      1.69 o
 -11   1   4        8.51        6.53      0.93 o
 -10   1   4        0.63        0.22      0.57 o
  -9   1   4        0.21        0.18      0.59 o
  -8   1   4       86.27       87.38      2.51 o
  -7   1   4      158.32      162.71      3.41 o
  -6   1   4      388.07      390.20      9.66 o
  -5   1   4        4.44        2.50      0.59 o
  -4   1   4        7.58        6.66      0.58 o
  -3   1   4      457.99      424.63      4.87 o
  -2   1   4     2054.74     1899.01     19.52 o
  -1   1   4      322.21      305.24      3.42 o
   0   1   4      719.34      679.10      8.02 o
   1   1   4      258.33      281.23      3.78 o
   2   1   4      107.09      108.72      2.66 o
   3   1   4      148.06      151.53      2.38 o
   4   1   4       89.89       92.79      2.52 o
   5   1   4        0.56        0.53      0.42 o
   6   1   4        1.56        1.28      0.60 o
   7   1   4        9.69        8.54      1.02 o
   8   1   4        1.66        0.96      1.29 o
 -12   2   4       36.64       36.50      4.49 o
 -11   2   4       21.21       19.88      1.32 o
 -10   2   4       62.09       67.36      1.70 o
  -9   2   4       45.78       48.02      1.76 o
  -8   2   4      336.25      369.57      6.68 o
  -7   2   4      166.24      171.82      3.71 o
  -6   2   4      444.17      463.85      8.61 o
  -5   2   4     1236.75     1226.06     24.52 o
  -4   2   4      672.85      640.28      6.85 o
  -3   2   4      487.54      458.74      5.24 o
  -2   2   4      274.31      251.30      3.01 o
  -1   2   4      583.85      567.35      6.68 o
   0   2   4      114.38       96.00      1.54 o
   1   2   4     1138.34     1172.76     17.35 o
   2   2   4     1040.48     1069.80     18.51 o
   3   2   4       38.69       40.38      1.20 o
   4   2   4      136.29      150.71      4.36 o
   5   2   4        6.95        4.98      0.77 o
   6   2   4       12.01       11.66      1.57 o
   7   2   4        1.57        1.07      1.02 o
   8   2   4        2.40        1.11      1.26 o
 -11   3   4       14.88       15.17      1.26 o
 -10   3   4        4.08        5.04      0.88 o
  -9   3   4       53.12       48.25      2.28 o
  -8   3   4        8.29        9.38      0.72 o
  -7   3   4       10.76       10.41      0.63 o
  -6   3   4       26.26       32.32      0.95 o
  -5   3   4        0.42        0.00      0.34 o
  -4   3   4      164.03      184.76      2.60 o
  -3   3   4        0.19       -0.15      0.34 o
  -2   3   4      258.48      250.02      3.28 o
  -1   3   4      338.63      350.76      5.05 o
   0   3   4        9.58       12.44      0.68 o
   1   3   4      275.03      281.42      7.02 o
   2   3   4      271.14      281.68      4.94 o
   3   3   4        0.43        0.44      0.44 o
   4   3   4        2.74        2.76      0.45 o
   5   3   4       41.32       39.68      1.22 o
   6   3   4        1.67        0.85      0.87 o
   7   3   4        9.94        8.85      1.93 o
   8   3   4        0.25       -1.59      2.16 o
 -11   4   4        0.00       -0.67      1.08 o
 -10   4   4       46.15       47.17      2.30 o
  -9   4   4       57.57       60.06      2.54 o
  -8   4   4       26.15       24.29      1.45 o
  -7   4   4      215.55      228.32      3.48 o
  -6   4   4        1.17        0.62      0.41 o
  -5   4   4      503.86      529.41      8.23 o
  -4   4   4        0.01        0.14      0.39 o
  -3   4   4      942.18     1019.13     17.00 o
  -2   4   4        6.37        7.21      1.09 o
  -1   4   4     1141.85     1211.92     15.14 o
   0   4   4     1330.03     1367.45     18.57 o
   1   4   4      108.48      109.69      3.69 o
   2   4   4      246.77      264.10      4.31 o
   3   4   4       88.71       91.44      1.50 o
   4   4   4        1.44        1.23      0.42 o
   5   4   4       31.19       31.48      1.42 o
   6   4   4        0.88        1.95      0.94 o
   7   4   4        0.18       -0.53      1.28 o
 -11   5   4        0.53       -1.20      1.20 o
 -10   5   4        1.24        1.27      1.21 o
  -9   5   4        0.43       -0.15      1.18 o
  -8   5   4        0.00       -0.82      0.82 o
  -7   5   4        8.47        7.81      0.75 o
  -6   5   4       15.33       16.96      0.67 o
  -5   5   4        6.22        8.51      0.62 o
  -4   5   4      100.37      100.00      2.43 o
  -3   5   4       60.86       75.29      1.92 o
  -2   5   4       74.24       78.06      1.74 o
  -1   5   4       26.99       22.86      0.97 o
   0   5   4       48.42       48.26      1.49 o
   1   5   4       99.86      100.25      3.39 o
   2   5   4      125.70      142.46      4.38 o
   3   5   4      122.61      138.27      3.24 o
   4   5   4        5.67        5.77      1.21 o
   5   5   4        4.50        5.70      1.15 o
   6   5   4       11.15       10.62      1.58 o
   7   5   4        4.06        3.95      2.26 o
 -10   6   4        7.17        4.36      1.52 o
  -9   6   4        8.13        9.24      1.36 o
  -8   6   4       22.03       25.06      1.61 o
  -7   6   4       50.22       54.32      1.91 o
  -6   6   4       17.58       14.59      1.07 o
  -5   6   4      227.62      269.22      4.82 o
  -4   6   4       85.32       89.34      1.92 o
  -3   6   4      193.67      203.95      4.65 o
  -2   6   4      120.82      121.19      2.85 o
  -1   6   4      449.52      461.42      6.67 o
   0   6   4        4.97        5.22      0.92 o
   1   6   4      291.27      316.58      7.12 o
   2   6   4        3.20        2.32      1.61 o
   3   6   4       18.97       22.07      0.99 o
   4   6   4       62.07       73.37      3.21 o
   5   6   4       14.76       14.24      1.46 o
   6   6   4       23.91       21.48      2.36 o
  -9   7   4        9.11        7.65      1.54 o
  -8   7   4        6.41        3.48      2.12 o
  -7   7   4        2.01        1.31      0.80 o
  -6   7   4        1.01        0.80      0.73 o
  -5   7   4        7.01        6.95      1.27 o
  -4   7   4        6.37        8.31      1.09 o
  -3   7   4       92.47       82.57      2.62 o
  -2   7   4      197.10      214.50      5.38 o
  -1   7   4      185.46      203.05      3.90 o
   0   7   4       46.65       48.57      2.09 o
   1   7   4        5.99        6.37      1.88 o
   2   7   4        0.43        0.15      1.10 o
   3   7   4       39.26       48.92      2.94 o
   4   7   4       16.11       18.06      1.88 o
   5   7   4        8.48        7.75      2.59 o
  -8   8   4        0.97        4.41      3.24 o
  -7   8   4       35.44       33.51      1.66 o
  -6   8   4        0.21       -1.06      1.08 o
  -5   8   4       48.74       52.72      1.95 o
  -4   8   4       41.53       46.96      1.82 o
  -3   8   4       94.87      105.91      2.79 o
  -2   8   4        0.19       -0.67      0.81 o
  -1   8   4        5.91        7.25      0.68 o
   0   8   4       20.87       21.75      1.89 o
   1   8   4       45.58       53.13      1.99 o
   2   8   4       30.88       28.34      1.79 o
   3   8   4       41.34       42.19      2.26 o
   4   8   4        4.17        2.80      2.03 o
  -6   9   4       19.48       16.64      1.70 o
  -5   9   4        1.52        1.20      1.18 o
  -4   9   4       27.80       30.60      1.93 o
  -3   9   4        4.86        3.20      1.03 o
  -2   9   4        4.16        4.19      1.04 o
  -1   9   4       58.95       60.82      1.83 o
   0   9   4        3.68        4.48      1.39 o
   1   9   4       84.15       93.97      5.28 o
   2   9   4        0.42        1.26      1.19 o
   3   9   4        1.74        1.18      2.84 o
  -4  10   4        0.92        2.74      1.79 o
  -3  10   4       28.01       25.63      2.70 o
  -2  10   4        0.76       -1.70      1.70 o
  -1  10   4       21.95       18.23      2.59 o
   0  10   4        1.35        0.29      1.65 o
 -12   1   5       34.68       37.09      2.37 o
 -11   1   5       47.18       52.03      1.72 o
 -10   1   5       62.29       70.47      3.09 o
  -9   1   5      313.54      349.37      8.93 o
  -8   1   5      242.66      265.11      4.68 o
  -7   1   5      421.96      448.19      9.36 o
  -6   1   5     1169.42     1180.64     15.01 o
  -5   1   5      220.50      215.74      3.56 o
  -4   1   5     1230.37     1140.81     12.45 o
  -3   1   5      996.88     1003.43     10.47 o
  -2   1   5      920.06      839.30      8.88 o
  -1   1   5      365.73      339.18      3.58 o
   0   1   5      236.88      215.76      2.79 o
   1   1   5      611.97      664.26      9.22 o
   2   1   5      140.07      144.27      3.56 o
   3   1   5      412.45      466.67     10.67 o
   4   1   5        7.58        8.72      0.92 o
   5   1   5      227.84      268.99      7.07 o
   6   1   5        0.16        0.05      0.67 o
   7   1   5       39.76       38.16      4.63 o
 -12   2   5        9.34        7.23      1.60 o
 -11   2   5       12.25       10.82      1.04 o
 -10   2   5       76.82       85.89      2.09 o
  -9   2   5       26.42       26.93      1.44 o
  -8   2   5        0.22       -0.08      0.54 o
  -7   2   5       27.73       26.76      0.86 o
  -6   2   5       32.86       33.96      1.25 o
  -5   2   5      218.31      198.43      3.97 o
  -4   2   5      255.76      276.64      3.36 o
  -3   2   5        6.15        9.75      0.39 o
  -2   2   5       11.07        9.92      0.43 o
  -1   2   5      562.75      614.39      7.31 o
   0   2   5       15.36       14.76      0.54 o
   1   2   5        3.96        5.18      0.34 o
   2   2   5       25.84       29.38      1.10 o
   3   2   5       54.27       50.87      2.76 o
   4   2   5        0.01        0.22      0.52 o
   5   2   5        6.49        4.58      0.64 o
   6   2   5        6.09        6.48      1.00 o
   7   2   5        0.03       -1.49      1.49 o
 -12   3   5        0.12        0.89      1.19 o
 -11   3   5       65.95       74.26      2.67 o
 -10   3   5      110.75      120.69      2.29 o
  -9   3   5       44.27       50.79      2.75 o
  -8   3   5      481.06      529.65      9.25 o
  -7   3   5      174.93      177.07      3.18 o
  -6   3   5      178.51      169.93      2.83 o
  -5   3   5      299.97      297.36      4.46 o
  -4   3   5      728.78      755.74      8.53 o
  -3   3   5      484.68      510.86      5.92 o
  -2   3   5     1359.56     1411.10     16.37 o
  -1   3   5      219.01      241.80      4.40 o
   0   3   5      334.99      343.31      4.71 o
   1   3   5      217.55      212.57      2.82 o
   2   3   5       43.90       46.46      1.26 o
   3   3   5      240.40      263.64      6.21 o
   4   3   5       46.28       48.00      1.37 o
   5   3   5       76.21       84.67      4.87 o
   6   3   5        6.50        4.66      0.85 o
   7   3   5       17.14       13.12      2.47 o
 -11   4   5        0.19       -0.27      1.47 o
 -10   4   5        0.04        0.03      0.94 o
  -9   4   5        2.49        3.00      0.61 o
  -8   4   5      151.36      155.13      3.72 o
  -7   4   5       41.43       35.49      1.11 o
  -6   4   5      260.13      262.41      5.23 o
  -5   4   5        4.85        7.29      0.69 o
  -4   4   5       64.66       68.76      1.23 o
  -3   4   5       94.36      113.94      1.86 o
  -2   4   5        1.87        2.44      0.42 o
  -1   4   5       22.46       25.35      0.76 o
   0   4   5        3.19        2.20      0.69 o
   1   4   5        0.09       -0.50      0.50 o
   2   4   5      167.99      177.90      3.28 o
   3   4   5       66.10       63.29      1.18 o
   4   4   5       39.98       42.33      1.89 o
   5   4   5        8.29        8.11      1.18 o
   6   4   5        7.79        5.22      1.19 o
   7   4   5        2.05        1.49      2.19 o
 -11   5   5       12.76        9.31      1.43 o
 -10   5   5        7.49        6.31      1.16 o
  -9   5   5       41.45       40.97      2.82 o
  -8   5   5       20.92       19.33      1.11 o
  -7   5   5       25.88       24.82      0.90 o
  -6   5   5      563.49      620.25      8.44 o
  -5   5   5       12.77       11.81      0.75 o
  -4   5   5      644.16      683.57     10.23 o
  -3   5   5       45.54       43.32      1.06 o
  -2   5   5       89.75       91.63      1.76 o
  -1   5   5        1.35        1.02      0.65 o
   0   5   5      724.03      775.42     11.67 o
   1   5   5      357.69      382.69      6.05 o
   2   5   5      165.86      183.86      3.71 o
   3   5   5      112.83      126.24      3.41 o
   4   5   5        9.72        8.70      0.64 o
   5   5   5        5.65        8.15      1.75 o
   6   5   5       11.97       11.66      1.31 o
 -10   6   5       10.77        9.30      1.53 o
  -9   6   5        0.01       -1.21      1.32 o
  -8   6   5        3.81        4.25      1.39 o
  -7   6   5        0.35       -0.11      0.80 o
  -6   6   5        0.18       -0.59      0.59 o
  -5   6   5        0.39        0.97      0.73 o
  -4   6   5       95.14       97.09      2.21 o
  -3   6   5      176.01      183.72      3.56 o
  -2   6   5       73.81       72.02      1.68 o
  -1   6   5        0.02       -0.20      0.77 o
   0   6   5      155.46      162.35      3.49 o
   1   6   5       37.29       32.66      1.28 o
   2   6   5        1.27        1.19      1.06 o
   3   6   5       25.15       26.21      1.36 o
   4   6   5       47.24       55.48      2.65 o
   5   6   5        6.94        7.85      1.49 o
  -9   7   5        2.08        2.69      1.70 o
  -8   7   5       26.34       24.23      1.83 o
  -7   7   5        2.56        1.99      0.80 o
  -6   7   5       36.09       37.50      1.48 o
  -5   7   5       38.55       36.89      1.59 o
  -4   7   5      204.80      219.10      5.02 o
  -3   7   5        1.51        2.55      0.82 o
  -2   7   5      338.87      377.45      6.78 o
  -1   7   5      147.75      147.16      3.73 o
   0   7   5       30.02       30.83      1.92 o
   1   7   5        0.15        0.02      0.92 o
   2   7   5       81.78       93.37      2.55 o
   3   7   5       21.17       26.69      1.66 o
   4   7   5       30.36       24.09      2.57 o
   5   7   5       43.33       41.19      4.51 o
  -8   8   5        7.24        5.69      1.72 o
  -7   8   5       24.90       20.82      1.34 o
  -6   8   5        2.37        2.28      1.05 o
  -5   8   5       26.96       30.84      2.58 o
  -4   8   5        9.84        8.53      1.32 o
  -3   8   5        4.32        2.19      1.02 o
  -2   8   5        0.16       -0.07      0.51 o
  -1   8   5       15.42       18.03      1.71 o
   0   8   5       39.44       43.95      2.11 o
   1   8   5        6.30        6.74      1.28 o
   2   8   5       50.58       56.06      4.27 o
   3   8   5       13.72       15.11      1.32 o
  -7   9   5        9.12        9.32      2.75 o
  -6   9   5       27.54       25.94      1.86 o
  -5   9   5        6.20        4.64      1.38 o
  -4   9   5        1.97        1.83      1.28 o
  -3   9   5        0.72        0.14      0.95 o
  -2   9   5       47.28       52.46      1.93 o
  -1   9   5        1.15        3.21      1.41 o
   0   9   5       51.72       53.71      3.62 o
   1   9   5       12.23       13.96      1.69 o
   2   9   5        2.89        1.26      1.85 o
  -3  10   5       14.61       15.24      2.18 o
  -2  10   5       22.54       21.09      2.52 o
  -1  10   5        0.00        2.96      2.14 o
 -12   0   6        0.31        0.60      1.50 o
 -11   0   6        7.17       10.26      1.94 o
 -10   0   6       21.43       16.69      2.01 o
  -9   0   6       59.20       56.35      4.36 o
  -8   0   6      522.42      536.37     11.08 o
  -7   0   6      922.81      932.07     18.70 o
  -6   0   6      405.65      405.79      7.29 o
  -5   0   6     3517.08     3564.65     59.14 o
  -4   0   6      500.35      488.74      8.72 o
  -3   0   6     1907.68     1834.99     26.36 o
  -2   0   6        5.19        3.80      0.39 o
  -1   0   6      159.31      145.20      2.70 o
   0   0   6      456.74      469.61     15.91 o
   1   0   6       58.17       45.82      1.71 o
   2   0   6      117.26      128.14      3.62 o
   3   0   6       97.50      104.24      3.38 o
   4   0   6      181.78      219.42      8.41 o
   5   0   6       38.70       42.30      2.10 o
   6   0   6       63.60       67.21      4.80 o
   7   0   6       11.81       10.98      4.90 o
 -12   1   6        0.20       -0.46      1.34 o
 -11   1   6       10.64        9.90      1.14 o
 -10   1   6       43.69       45.19      2.41 o
  -9   1   6        0.02        1.08      0.62 o
  -8   1   6       39.03       43.38      1.45 o
  -7   1   6       23.78       30.48      1.53 o
  -6   1   6        0.36       -0.17      0.33 o
  -5   1   6       48.00       49.53      1.10 o
  -4   1   6        2.56        1.43      0.39 o
  -3   1   6      646.82      652.38      6.91 o
  -2   1   6      288.93      276.13      3.36 o
  -1   1   6       30.05       38.12      0.75 o
   0   1   6        7.86        6.42      0.53 o
   1   1   6      159.37      159.07      2.59 o
   2   1   6        2.70        2.85      0.25 o
   3   1   6        5.22        4.40      0.70 o
   4   1   6        7.98        8.40      0.81 o
   5   1   6        9.42        7.95      0.99 o
   6   1   6        0.00        0.70      1.75 o
   7   1   6        8.16        8.41      2.32 o
 -12   2   6       13.80       12.03      1.17 o
 -11   2   6       39.82       43.48      1.81 o
 -10   2   6       46.30       48.91      1.51 o
  -9   2   6      216.20      237.00      4.84 o
  -8   2   6       92.70       93.35      2.52 o
  -7   2   6      559.29      601.87      8.37 o
  -6   2   6      102.93       94.35      1.62 o
  -5   2   6      675.84      652.44      7.95 o
  -4   2   6        0.06        0.18      0.36 o
  -3   2   6     1212.98     1187.43     12.40 o
  -2   2   6       41.22       35.35      0.76 o
  -1   2   6     2138.09     2066.99     22.16 o
   0   2   6       90.93      104.55      1.61 o
   1   2   6      111.05      108.25      2.06 o
   2   2   6      210.58      243.78      6.45 o
   3   2   6       12.75       14.55      0.77 o
   4   2   6       87.46      100.19      2.39 o
   5   2   6        6.97        6.84      0.75 o
   6   2   6       64.56       55.09      3.88 o
   7   2   6        0.04       -1.68      1.68 o
 -12   3   6        1.22        0.30      1.29 o
 -11   3   6        0.23        0.58      1.02 o
 -10   3   6       23.94       24.21      1.15 o
  -9   3   6       40.29       38.63      1.31 o
  -8   3   6       68.21       70.16      1.89 o
  -7   3   6       85.25       89.13      1.93 o
  -6   3   6        1.74        2.80      0.47 o
  -5   3   6      259.23      272.73      3.53 o
  -4   3   6      196.24      180.72      2.43 o
  -3   3   6       26.05       17.45      0.61 o
  -2   3   6        1.55        0.15      0.44 o
  -1   3   6       12.90       13.98      0.78 o
   0   3   6       44.51       49.81      1.26 o
   1   3   6      124.26      133.65      2.29 o
   2   3   6        0.41        0.01      0.30 o
   3   3   6       35.57       37.20      1.19 o
   4   3   6       44.15       44.29      1.45 o
   5   3   6       12.66       12.05      0.79 o
   6   3   6       12.12        9.72      1.95 o
 -12   4   6       14.54       10.74      1.69 o
 -11   4   6        1.35        0.88      1.18 o
 -10   4   6       30.20       34.68      1.32 o
  -9   4   6       50.34       47.03      2.19 o
  -8   4   6       13.52       12.08      0.78 o
  -7   4   6      224.22      230.90      4.27 o
  -6   4   6        2.01        2.52      0.47 o
  -5   4   6      684.87      721.83     10.54 o
  -4   4   6       39.02       33.33      0.88 o
  -3   4   6      919.79      941.21     11.33 o
  -2   4   6      182.47      198.72      3.12 o
  -1   4   6       99.09       95.17      2.14 o
   0   4   6        3.35        4.02      0.76 o
   1   4   6      336.14      354.30      5.14 o
   2   4   6      169.57      186.61      3.31 o
   3   4   6       98.38      104.95      2.63 o
   4   4   6      117.69      130.87      2.46 o
   5   4   6        3.06        1.15      1.83 o
   6   4   6        8.82        4.67      2.09 o
 -11   5   6        5.90        4.86      1.24 o
 -10   5   6       13.77       11.01      1.23 o
  -9   5   6        6.00        6.53      0.80 o
  -8   5   6        0.10       -0.22      0.58 o
  -7   5   6       40.09       35.31      1.13 o
  -6   5   6      283.54      291.52      4.44 o
  -5   5   6       37.14       37.07      1.15 o
  -4   5   6       79.41       78.38      1.56 o
  -3   5   6       64.16       68.88      1.53 o
  -2   5   6       89.14       88.40      1.89 o
  -1   5   6        4.42        1.59      0.72 o
   0   5   6        1.33        3.32      0.79 o
   1   5   6       58.05       63.07      1.60 o
   2   5   6       50.30       48.46      1.37 o
   3   5   6        8.10        9.76      0.75 o
   4   5   6        0.03        0.21      0.52 o
   5   5   6        2.77        1.34      0.91 o
 -10   6   6        0.32       -0.54      1.14 o
  -9   6   6       19.77       19.88      1.45 o
  -8   6   6       51.50       54.72      2.03 o
  -7   6   6       37.07       35.68      1.33 o
  -6   6   6       29.05       30.09      1.18 o
  -5   6   6      158.44      152.35      2.91 o
  -4   6   6       16.49       15.28      0.90 o
  -3   6   6      312.12      334.84      5.32 o
  -2   6   6       62.63       59.14      1.47 o
  -1   6   6      259.57      278.96      5.50 o
   0   6   6      111.65      103.17      2.77 o
   1   6   6      130.23      150.59      3.97 o
   2   6   6       21.44       22.00      1.12 o
   3   6   6       22.53       25.08      1.23 o
   4   6   6       11.84       11.88      1.26 o
   5   6   6        1.60       -5.00      5.00 o
 -10   7   6        3.54        3.54      2.16 o
  -9   7   6        4.92        4.55      1.27 o
  -8   7   6       14.55       13.35      1.52 o
  -7   7   6       18.42       23.11      1.60 o
  -6   7   6       15.95       17.22      1.15 o
  -5   7   6        1.16        0.74      0.74 o
  -4   7   6        2.68        2.85      0.86 o
  -3   7   6        0.12       -0.84      0.84 o
  -2   7   6       44.02       50.66      1.32 o
  -1   7   6       10.30       12.34      1.32 o
   0   7   6       39.96       42.72      1.80 o
   1   7   6       10.70       12.32      1.24 o
   2   7   6        2.31        0.63      0.84 o
   3   7   6        0.61        1.40      0.85 o
   4   7   6        4.93        2.98      2.08 o
  -8   8   6        3.43        2.67      1.44 o
  -7   8   6       27.86       22.73      1.38 o
  -6   8   6        0.87        0.30      0.91 o
  -5   8   6       61.96       65.46      2.26 o
  -4   8   6        0.09       -0.87      0.99 o
  -3   8   6       55.72       56.08      2.99 o
  -2   8   6        8.30        8.58      0.99 o
  -1   8   6       70.20       72.73      3.26 o
   0   8   6       15.80       11.15      1.86 o
   1   8   6        9.37        6.05      1.59 o
   2   8   6       21.86       26.93      2.49 o
   3   8   6       13.95        9.52      2.56 o
  -7   9   6        0.58        1.44      2.00 o
  -6   9   6        4.18        4.93      1.46 o
  -5   9   6        0.35       -0.06      1.06 o
  -4   9   6       43.10       47.19      2.21 o
  -3   9   6        0.15       -0.79      0.79 o
  -2   9   6        7.59        5.98      1.53 o
  -1   9   6        0.33        0.33      1.51 o
   0   9   6        0.19        1.22      1.66 o
   1   9   6        4.35        3.43      1.99 o
 -13   1   7        0.36        3.28      2.46 o
 -12   1   7       11.13        9.74      1.94 o
 -11   1   7       13.57       14.07      1.16 o
 -10   1   7        0.80        1.01      0.58 o
  -9   1   7       81.72       84.62      2.48 o
  -8   1   7       58.78       56.08      2.26 o
  -7   1   7      423.58      421.55      6.14 o
  -6   1   7      789.71      817.10      9.22 o
  -5   1   7       32.75       42.89      0.92 o
  -4   1   7     1326.50     1332.64     14.46 o
  -3   1   7      107.81      118.69      1.50 o
  -2   1   7      861.85      820.88      8.31 o
  -1   1   7        5.38        4.96      0.50 o
   0   1   7      368.03      344.46      6.55 o
   1   1   7       85.79       90.42      1.93 o
   2   1   7       20.69       18.12      0.92 o
   3   1   7       31.87       37.34      1.44 o
   4   1   7        3.54        3.95      1.12 o
   5   1   7       24.70       24.75      1.69 o
   6   1   7        3.24        3.04      1.44 o
 -12   2   7        0.73       -0.59      0.95 o
 -11   2   7       10.53       10.20      0.81 o
 -10   2   7        0.07       -0.55      0.55 o
  -9   2   7      107.87      111.54      3.51 o
  -8   2   7        1.07        1.77      0.64 o
  -7   2   7        0.01        0.10      0.41 o
  -6   2   7       10.21       11.46      0.59 o
  -5   2   7      211.56      201.59      2.88 o
  -4   2   7      176.07      191.38      2.39 o
  -3   2   7      787.78      791.26      8.52 o
  -2   2   7       59.19       69.59      1.08 o
  -1   2   7       28.58       28.07      0.75 o
   0   2   7       53.75       55.83      1.16 o
   1   2   7        0.62        0.88      0.44 o
   2   2   7        5.30        6.45      0.60 o
   3   2   7        0.04        0.44      0.41 o
   4   2   7        3.16        3.23      0.70 o
   5   2   7       11.50       10.70      1.26 o
   6   2   7        0.14       -0.04      1.94 o
 -12   3   7        0.14        1.99      1.15 o
 -11   3   7       27.98       30.83      1.60 o
 -10   3   7        0.02       -0.68      0.68 o
  -9   3   7        2.46        1.66      0.62 o
  -8   3   7       55.55       54.68      1.83 o
  -7   3   7      104.29      108.80      2.27 o
  -6   3   7       81.84       71.76      1.52 o
  -5   3   7      260.49      263.47      3.50 o
  -4   3   7      225.82      207.46      2.78 o
  -3   3   7       99.76       89.25      1.48 o
  -2   3   7      553.60      575.21      7.12 o
  -1   3   7      235.48      259.28      3.64 o
   0   3   7      452.57      485.49      6.99 o
   1   3   7       69.89       69.61      1.24 o
   2   3   7      159.34      178.01      3.34 o
   3   3   7       82.72       91.51      2.06 o
   4   3   7        0.19        0.42      0.53 o
   5   3   7       23.85       24.48      2.11 o
   6   3   7        0.02        0.04      1.91 o
 -12   4   7        1.22        2.15      2.07 o
 -11   4   7        4.25        5.43      1.39 o
 -10   4   7        7.37        7.48      0.85 o
  -9   4   7        9.28        8.79      0.79 o
  -8   4   7       13.47       13.42      0.84 o
  -7   4   7      180.43      184.78      4.23 o
  -6   4   7       67.83       74.08      1.44 o
  -5   4   7      476.78      490.90      6.62 o
  -4   4   7       19.87       15.53      0.67 o
  -3   4   7        9.04        7.57      0.61 o
  -2   4   7       15.44       12.16      0.99 o
  -1   4   7        1.87        3.29      0.86 o
   0   4   7        6.85        5.62      0.70 o
   1   4   7        5.12        7.12      0.68 o
   2   4   7        6.05        4.83      0.57 o
   3   4   7        0.02        0.08      0.61 o
   4   4   7        0.23        1.62      0.79 o
   5   4   7        0.92        1.36      1.88 o
 -11   5   7        0.96        0.29      1.29 o
 -10   5   7        0.98        0.05      1.13 o
  -9   5   7       35.38       37.41      1.41 o
  -8   5   7        0.01        0.87      0.75 o
  -7   5   7       34.26       37.79      1.16 o
  -6   5   7       12.75       11.72      0.83 o
  -5   5   7       13.59       11.38      0.71 o
  -4   5   7      278.14      300.79      4.49 o
  -3   5   7       75.08       69.08      1.61 o
  -2   5   7      352.33      350.19      5.47 o
  -1   5   7       49.61       43.29      1.57 o
   0   5   7       79.51       81.24      2.26 o
   1   5   7       20.00       16.75      0.91 o
   2   5   7       69.91       82.53      1.99 o
   3   5   7       37.19       35.27      1.29 o
   4   5   7       20.05       19.52      2.16 o
   5   5   7       17.91        9.81      5.49 o
 -11   6   7        4.26        6.43      2.27 o
 -10   6   7       16.64       13.84      1.72 o
  -9   6   7        1.15        0.92      0.74 o
  -8   6   7       31.72       32.37      1.40 o
  -7   6   7        6.48        5.81      0.70 o
  -6   6   7        0.31        0.13      0.67 o
  -5   6   7       74.82       75.43      1.92 o
  -4   6   7       32.35       25.94      1.36 o
  -3   6   7       56.96       61.97      2.19 o
  -2   6   7        0.39        0.08      0.77 o
  -1   6   7      108.65      121.30      3.02 o
   0   6   7       12.30       14.77      1.27 o
   1   6   7       14.12       13.71      0.98 o
   2   6   7       10.14       10.68      0.98 o
   3   6   7        0.14       -0.14      0.81 o
   4   6   7        0.56       -0.37      3.44 o
 -10   7   7       14.44       13.63      2.34 o
  -9   7   7       15.93       12.14      1.84 o
  -8   7   7        8.77        8.52      1.16 o
  -7   7   7       10.72       10.63      0.92 o
  -6   7   7       61.29       54.18      1.78 o
  -5   7   7        1.11        1.30      0.84 o
  -4   7   7       58.91       50.32      2.05 o
  -3   7   7        5.05        2.81      0.69 o
  -2   7   7       50.09       55.27      1.99 o
  -1   7   7        7.34        4.69      1.09 o
   0   7   7       36.51       39.87      1.91 o
   1   7   7       25.30       24.17      1.39 o
   2   7   7       13.61       12.54      1.71 o
   3   7   7        9.26        4.05      1.69 o
  -8   8   7        2.68        0.66      1.70 o
  -7   8   7        1.68        0.70      1.47 o
  -6   8   7        1.32        2.08      0.96 o
  -5   8   7       12.80       14.72      1.41 o
  -4   8   7        0.34        0.99      0.89 o
  -3   8   7       53.76       58.77      1.72 o
  -2   8   7        0.07       -1.26      1.28 o
  -1   8   7       50.06       49.42      2.81 o
   0   8   7        6.24        4.51      1.23 o
   1   8   7       15.99       17.38      3.00 o
   2   8   7       12.15        9.82      3.58 o
  -6   9   7        2.52        5.82      1.53 o
  -5   9   7       12.02       11.99      1.88 o
  -4   9   7        2.64        2.29      1.21 o
  -3   9   7        3.31        5.76      1.86 o
  -2   9   7        5.91        1.97      1.76 o
  -1   9   7        0.00        0.25      2.43 o
   0   9   7       29.22       26.17      2.76 o
 -13   0   8       29.22       25.05      5.44 o
 -12   0   8       93.82      103.55      5.96 o
 -11   0   8      140.67      169.27      7.28 o
 -10   0   8      476.97      514.81     48.20 o
  -9   0   8       32.52       38.06      1.49 o
  -8   0   8       26.31       22.42      1.62 o
  -7   0   8       64.20       58.66      1.89 o
  -6   0   8      292.42      260.10      6.59 o
  -5   0   8      520.56      522.02      8.33 o
  -4   0   8      108.16       82.79      1.88 o
  -3   0   8      433.89      420.93      6.68 o
  -2   0   8        0.21        1.79      0.41 o
  -1   0   8        0.10       -0.11      0.30 o
   0   0   8        7.54        9.92      0.97 o
   1   0   8       39.57       37.77      1.63 o
   2   0   8       40.05       41.11      1.83 o
   3   0   8       66.04       74.31      3.89 o
   4   0   8        7.46        7.24      1.59 o
   5   0   8       12.08       12.25      1.69 o
 -13   1   8       14.57       12.75      2.30 o
 -12   1   8       49.47       54.34      2.39 o
 -11   1   8       11.21       13.12      1.04 o
 -10   1   8       30.31       28.82      1.19 o
  -9   1   8       38.00       38.87      1.68 o
  -8   1   8       47.84       53.01      1.27 o
  -7   1   8       24.73       22.29      0.78 o
  -6   1   8      173.86      163.69      3.11 o
  -5   1   8        0.41        0.94      0.48 o
  -4   1   8        2.08        2.08      0.43 o
  -3   1   8      353.00      350.44      3.95 o
  -2   1   8       71.71       69.73      1.09 o
  -1   1   8       33.08       32.87      0.93 o
   0   1   8        2.71        2.62      0.46 o
   1   1   8       51.52       48.64      2.56 o
   2   1   8        0.32       -0.67      0.67 o
   3   1   8       21.12       22.67      1.12 o
   4   1   8        0.15        0.23      0.85 o
   5   1   8        3.20        3.87      1.18 o
 -13   2   8        9.79        9.04      3.11 o
 -12   2   8        8.43        9.47      1.35 o
 -11   2   8        0.11        0.90      0.74 o
 -10   2   8       13.05       12.33      1.14 o
  -9   2   8       43.25       43.93      1.42 o
  -8   2   8      481.89      503.36      7.06 o
  -7   2   8        0.02       -0.01      0.42 o
  -6   2   8      457.38      466.25      6.32 o
  -5   2   8       52.42       49.50      1.08 o
  -4   2   8        0.66        1.12      0.38 o
  -3   2   8       35.66       33.47      0.75 o
  -2   2   8        0.08        0.45      0.36 o
  -1   2   8      484.88      493.66      7.39 o
   0   2   8       15.99       16.48      0.96 o
   1   2   8      250.77      274.16      4.89 o
   2   2   8       25.04       23.97      0.92 o
   3   2   8        1.00        1.04      0.72 o
   4   2   8       18.34       17.38      1.36 o
   5   2   8        1.12        0.75      1.26 o
 -12   3   8        1.42        1.77      1.04 o
 -11   3   8        1.22        0.39      1.29 o
 -10   3   8       14.31       13.85      1.39 o
  -9   3   8       14.23       12.04      1.10 o
  -8   3   8      101.42      105.48      2.33 o
  -7   3   8        1.53        1.40      0.54 o
  -6   3   8       20.32       17.88      1.02 o
  -5   3   8       97.07       97.92      1.67 o
  -4   3   8        0.41       -0.12      0.47 o
  -3   3   8       26.61       27.20      0.78 o
  -2   3   8      401.91      430.29      5.36 o
  -1   3   8       94.24       88.57      1.68 o
   0   3   8       20.10       20.78      0.86 o
   1   3   8        7.23        5.21      0.60 o
   2   3   8        0.05        0.65      0.60 o
   3   3   8        0.80        1.38      0.69 o
   4   3   8        1.25        0.30      1.05 o
   5   3   8        2.50       -0.37      1.70 o
 -12   4   8       22.32       15.09      1.97 o
 -11   4   8       12.18       11.51      1.32 o
 -10   4   8       83.81       90.97      2.47 o
  -9   4   8       38.72       44.93      1.70 o
  -8   4   8       39.93       42.92      1.77 o
  -7   4   8       63.45       75.77      1.67 o
  -6   4   8        0.17        0.39      0.52 o
  -5   4   8        8.41        7.50      0.67 o
  -4   4   8      419.63      441.90      5.66 o
  -3   4   8      374.05      395.54      5.75 o
  -2   4   8        0.67        1.27      0.53 o
  -1   4   8      156.35      178.08      3.34 o
   0   4   8      169.59      187.84      3.97 o
   1   4   8       19.51       20.73      0.83 o
   2   4   8       44.93       44.07      1.55 o
   3   4   8       30.79       35.07      1.69 o
   4   4   8       17.19       16.39      1.83 o
 -11   5   8       22.08       14.68      1.79 o
 -10   5   8        1.69        0.55      1.32 o
  -9   5   8       96.39      117.34      3.16 o
  -8   5   8        2.41        3.59      1.26 o
  -7   5   8       25.05       23.84      1.24 o
  -6   5   8      169.47      171.73      3.17 o
  -5   5   8       70.99       71.97      2.29 o
  -4   5   8      152.52      159.55      2.83 o
  -3   5   8       45.57       45.74      1.34 o
  -2   5   8       23.71       22.88      1.26 o
  -1   5   8        2.95        2.51      0.80 o
   0   5   8       11.75       11.28      1.04 o
   1   5   8        9.83       11.86      0.83 o
   2   5   8       18.40       15.07      1.20 o
   3   5   8        3.95        3.41      1.06 o
   4   5   8        4.31       11.28      4.12 o
 -11   6   8       43.36       44.90      3.70 o
 -10   6   8       30.26       27.46      2.67 o
  -9   6   8        9.35       10.38      1.41 o
  -8   6   8      103.06      106.10      2.77 o
  -7   6   8       41.70       42.14      2.41 o
  -6   6   8       58.97       66.16      2.14 o
  -5   6   8        8.02        7.28      0.80 o
  -4   6   8       33.97       25.64      1.08 o
  -3   6   8        0.81        1.50      0.59 o
  -2   6   8       11.66       10.25      1.51 o
  -1   6   8       20.83       20.59      1.38 o
   0   6   8        0.03        0.35      1.03 o
   1   6   8       22.98       24.87      1.29 o
   2   6   8        1.53        1.33      0.80 o
   3   6   8       22.18       15.73      3.16 o
 -10   7   8        0.73        3.85      2.12 o
  -9   7   8        0.27        0.68      1.66 o
  -8   7   8        0.07        0.42      1.10 o
  -7   7   8        8.24        7.09      1.09 o
  -6   7   8        5.72        4.83      1.15 o
  -5   7   8       31.13       37.31      1.65 o
  -4   7   8       15.32       18.93      1.44 o
  -3   7   8       19.00       17.78      0.93 o
  -2   7   8       47.05       46.05      2.10 o
  -1   7   8       22.78       25.59      1.72 o
   0   7   8       52.43       50.16      2.10 o
   1   7   8       41.92       38.19      2.27 o
   2   7   8        5.73        5.27      1.52 o
  -8   8   8        5.58        2.96      1.56 o
  -7   8   8        5.83        5.76      1.53 o
  -6   8   8       16.66       19.45      1.42 o
  -5   8   8       11.83       10.32      1.20 o
  -4   8   8        5.14        7.01      1.15 o
  -3   8   8        8.63        7.08      1.61 o
  -2   8   8        4.94        6.69      1.44 o
  -1   8   8        6.77        8.11      1.61 o
   0   8   8        0.72        1.09      1.56 o
   1   8   8       10.99       12.82      1.98 o
  -6   9   8        0.06       -0.53      1.92 o
  -5   9   8        1.26        1.34      1.14 o
  -4   9   8        7.30        5.74      2.18 o
  -3   9   8        0.01        1.28      1.98 o
  -2   9   8       38.65       35.78      7.60 o
 -13   1   9        9.98        8.04      3.83 o
 -12   1   9       22.17       23.98      1.35 o
 -11   1   9      161.56      183.18      4.00 o
 -10   1   9        5.84        5.78      0.80 o
  -9   1   9      457.26      498.83      8.16 o
  -8   1   9       89.03       95.32      2.56 o
  -7   1   9      410.30      407.43      5.36 o
  -6   1   9       84.54       85.15      1.62 o
  -5   1   9      720.23      695.27      7.82 o
  -4   1   9       30.95       29.48      0.80 o
  -3   1   9      174.05      164.99      2.18 o
  -2   1   9       35.10       33.91      1.02 o
  -1   1   9      118.42      112.22      2.26 o
   0   1   9      116.06      118.68      2.37 o
   1   1   9       21.82       19.06      1.12 o
   2   1   9       48.20       51.87      3.18 o
   3   1   9        6.62        5.29      1.00 o
   4   1   9        2.55        2.37      1.07 o
 -13   2   9        5.56        7.42      2.83 o
 -12   2   9        1.24        1.27      0.72 o
 -11   2   9       15.57       15.94      1.79 o
 -10   2   9       29.49       28.52      1.25 o
  -9   2   9       14.71       14.42      1.22 o
  -8   2   9        1.32        0.37      0.61 o
  -7   2   9        1.46        0.83      0.56 o
  -6   2   9      369.23      393.11      5.33 o
  -5   2   9       46.68       48.88      1.15 o
  -4   2   9      101.26      100.87      1.56 o
  -3   2   9       89.66       87.14      1.43 o
  -2   2   9       26.88       24.26      0.77 o
  -1   2   9      170.25      169.76      2.80 o
   0   2   9       52.37       56.88      1.61 o
   1   2   9        4.53        5.00      0.57 o
   2   2   9        2.12        2.62      0.82 o
   3   2   9        7.04        2.84      1.48 o
   4   2   9        0.06       -1.13      1.13 o
 -12   3   9        3.36        3.85      1.15 o
 -11   3   9       36.62       38.73      1.69 o
 -10   3   9        6.04        5.19      0.78 o
  -9   3   9      134.63      142.76      3.16 o
  -8   3   9      198.30      218.48      4.07 o
  -7   3   9      651.49      724.61     11.33 o
  -6   3   9       19.86       21.14      0.89 o
  -5   3   9      654.77      707.19      8.79 o
  -4   3   9      430.23      452.50      5.49 o
  -3   3   9      350.27      337.30      4.35 o
  -2   3   9      263.33      288.19      4.00 o
  -1   3   9        1.58        1.04      0.44 o
   0   3   9        0.37        0.60      0.36 o
   1   3   9       33.61       33.71      1.23 o
   2   3   9        3.15        3.21      0.73 o
   3   3   9        3.94        3.20      1.21 o
   4   3   9        3.85        5.51      1.47 o
 -12   4   9        0.49       -1.25      1.60 o
 -11   4   9        0.16       -1.03      1.03 o
 -10   4   9       49.62       49.99      1.83 o
  -9   4   9       10.77        9.55      0.98 o
  -8   4   9      116.74      125.50      3.00 o
  -7   4   9      120.74      129.55      4.10 o
  -6   4   9       65.33       63.01      1.45 o
  -5   4   9       56.66       51.59      1.46 o
  -4   4   9       21.54       22.17      1.19 o
  -3   4   9        2.01        2.98      0.69 o
  -2   4   9      147.67      151.32      3.09 o
  -1   4   9        5.61        5.78      0.50 o
   0   4   9        0.02       -0.37      0.45 o
   1   4   9        9.32        9.21      0.63 o
   2   4   9       24.56       24.97      2.16 o
   3   4   9        1.65       -0.39      1.33 o
 -11   5   9       34.48       27.07      2.26 o
 -10   5   9       47.77       48.26      2.29 o
  -9   5   9      186.37      215.10      4.72 o
  -8   5   9        1.16        1.89      0.94 o
  -7   5   9      343.52      414.19      8.00 o
  -6   5   9       40.18       37.62      1.16 o
  -5   5   9       21.03       17.52      0.91 o
  -4   5   9      121.83      121.05      2.54 o
  -3   5   9       87.35       88.65      2.14 o
  -2   5   9        9.19        8.40      1.01 o
  -1   5   9       18.94       17.66      1.30 o
   0   5   9      121.72      138.42      4.30 o
   1   5   9        8.66        7.83      0.74 o
   2   5   9        5.73        6.70      1.19 o
   3   5   9        1.05       -1.37      3.53 o
 -11   6   9        0.02       -1.75      1.75 o
 -10   6   9       18.98       21.54      3.47 o
  -9   6   9       37.85       37.96      1.74 o
  -8   6   9        0.22        0.13      1.15 o
  -7   6   9        3.25        3.10      0.89 o
  -6   6   9       90.81       91.49      2.21 o
  -5   6   9        0.94        0.90      0.68 o
  -4   6   9       14.88       13.88      0.95 o
  -3   6   9       47.68       51.10      1.54 o
  -2   6   9      108.29      113.93      3.24 o
  -1   6   9        5.91        5.39      1.29 o
   0   6   9        0.79        1.47      0.89 o
   1   6   9       10.55        9.52      1.33 o
   2   6   9        3.99        4.46      1.35 o
 -10   7   9        0.14       -1.98      1.98 o
  -9   7   9       35.60       32.92      4.16 o
  -8   7   9        0.69        1.87      1.04 o
  -7   7   9        6.58        6.14      1.24 o
  -6   7   9        7.74        7.24      1.12 o
  -5   7   9       87.73       96.25      2.72 o
  -4   7   9       28.00       28.84      1.45 o
  -3   7   9        3.00        3.39      1.14 o
  -2   7   9        0.12        1.45      1.15 o
  -1   7   9       14.10       10.40      1.47 o
   0   7   9        0.01       -0.14      1.45 o
   1   7   9       22.87       24.49      2.32 o
  -8   8   9       30.37       23.80      2.22 o
  -7   8   9        0.35       -1.24      1.24 o
  -6   8   9       14.72       13.68      1.51 o
  -5   8   9        3.06        1.98      1.22 o
  -4   8   9        6.01        6.83      1.11 o
  -3   8   9        9.32       10.17      2.52 o
  -2   8   9        0.25       -1.63      1.68 o
  -1   8   9       37.98       36.09      4.38 o
  -4   9   9        4.28        5.10      2.80 o
 -13   0  10       11.94        9.82      2.47 o
 -12   0  10       39.96       38.47      3.04 o
 -11   0  10        6.27        7.69      1.29 o
 -10   0  10      342.53      382.52      9.03 o
  -9   0  10       14.68       12.46      1.13 o
  -8   0  10      128.28      125.90      3.21 o
  -7   0  10       29.44       27.56      1.28 o
  -6   0  10      116.12      107.69      2.62 o
  -5   0  10      324.94      354.26      6.35 o
  -4   0  10      696.86      696.66     11.53 o
  -3   0  10      336.74      357.16      6.90 o
  -2   0  10      415.33      461.18     10.73 o
  -1   0  10       30.35       32.48      1.93 o
   0   0  10      409.11      462.12     17.42 o
   1   0  10      183.89      217.76      8.40 o
   2   0  10        2.75        3.76      2.57 o
   3   0  10       41.11       45.49      7.93 o
   4   0  10       19.18       17.59      2.76 o
 -13   1  10       18.46       16.97      4.32 o
 -12   1  10        7.74        6.48      1.12 o
 -11   1  10        0.52        1.52      1.16 o
 -10   1  10        8.28        7.69      0.69 o
  -9   1  10       25.98       23.41      1.27 o
  -8   1  10       64.35       54.08      1.35 o
  -7   1  10        0.44       -0.07      0.67 o
  -6   1  10      109.30      104.50      1.73 o
  -5   1  10        4.46        4.45      0.54 o
  -4   1  10       88.51       95.46      1.80 o
  -3   1  10       63.08       62.31      1.37 o
  -2   1  10      102.97      106.15      1.85 o
  -1   1  10        9.23        9.27      0.69 o
   0   1  10        0.42        0.68      0.76 o
   1   1  10       24.05       27.69      1.38 o
   2   1  10       56.50       61.30      2.55 o
   3   1  10        9.94        8.13      1.23 o
 -13   2  10       16.49       12.75      5.30 o
 -12   2  10       11.07       12.33      1.97 o
 -11   2  10       40.43       44.65      1.78 o
 -10   2  10       50.99       54.32      1.92 o
  -9   2  10        6.39        4.43      0.66 o
  -8   2  10      474.13      524.89      7.64 o
  -7   2  10      176.94      177.05      2.88 o
  -6   2  10      648.52      657.82      8.38 o
  -5   2  10       32.09       28.61      0.89 o
  -4   2  10      634.31      679.05      7.80 o
  -3   2  10      216.73      230.07      3.09 o
  -2   2  10      188.09      190.87      3.24 o
  -1   2  10      311.19      353.24      5.55 o
   0   2  10        0.00        0.18      0.52 o
   1   2  10       19.05       19.90      0.77 o
   2   2  10       18.08       16.11      1.31 o
   3   2  10        3.49        4.45      1.38 o
 -12   3  10        2.49        3.98      1.40 o
 -11   3  10        6.74        4.79      1.09 o
 -10   3  10        9.59        8.64      1.04 o
  -9   3  10       15.89       16.97      0.92 o
  -8   3  10        6.28        3.22      0.67 o
  -7   3  10      111.05      104.25      2.21 o
  -6   3  10      117.41      126.06      2.36 o
  -5   3  10       63.81       58.95      1.29 o
  -4   3  10      127.79      131.97      2.18 o
  -3   3  10       36.60       35.62      1.02 o
  -2   3  10        1.25       -0.25      0.52 o
  -1   3  10        2.34        1.13      0.67 o
   0   3  10       23.73       20.80      1.38 o
   1   3  10        1.80        1.93      0.71 o
   2   3  10        6.25        6.47      1.55 o
   3   3  10        0.05       -0.24      1.35 o
 -12   4  10       23.10       21.00      2.93 o
 -11   4  10       10.26       10.50      1.17 o
 -10   4  10       65.54       72.27      2.46 o
  -9   4  10       41.31       43.17      1.74 o
  -8   4  10      300.49      353.18      7.57 o
  -7   4  10       12.05       11.32      0.88 o
  -6   4  10      724.71      843.73     10.84 o
  -5   4  10      286.03      301.95      5.54 o
  -4   4  10       82.69       82.77      1.88 o
  -3   4  10      116.83      122.42      2.44 o
  -2   4  10       75.18       75.87      1.76 o
  -1   4  10       18.18       17.73      0.81 o
   0   4  10       32.16       29.38      0.89 o
   1   4  10        7.94        6.15      1.07 o
   2   4  10        0.86        1.03      2.26 o
   3   4  10        4.64        3.53      3.73 o
 -11   5  10        8.78        7.78      2.92 o
 -10   5  10        7.46        8.01      1.12 o
  -9   5  10        9.59        8.19      1.15 o
  -8   5  10       97.54      106.76      2.60 o
  -7   5  10        9.46        7.34      0.89 o
  -6   5  10        0.64       -0.47      0.72 o
  -5   5  10        0.91       -0.40      0.90 o
  -4   5  10        0.73        1.72      0.79 o
  -3   5  10       70.47       69.83      1.86 o
  -2   5  10       39.52       37.82      1.53 o
  -1   5  10       19.51       17.54      1.14 o
   0   5  10        4.89        5.33      0.77 o
   1   5  10        2.06        3.14      1.54 o
   2   5  10        3.86        8.16      2.80 o
 -11   6  10        0.05       -1.65      2.00 o
 -10   6  10       86.57       98.23      4.30 o
  -9   6  10        1.24        2.46      1.12 o
  -8   6  10       50.80       48.35      1.98 o
  -7   6  10        2.59        0.73      0.76 o
  -6   6  10       32.44       31.35      1.88 o
  -5   6  10        5.16        4.08      0.89 o
  -4   6  10      124.96      135.59      4.40 o
  -3   6  10        2.70        1.25      1.13 o
  -2   6  10       92.74       96.36      3.14 o
  -1   6  10       40.03       36.62      1.94 o
   0   6  10       17.42       17.67      1.24 o
   1   6  10       42.44       40.03      3.71 o
  -9   7  10       17.88       21.48      3.99 o
  -8   7  10        0.19        0.23      1.19 o
  -7   7  10       23.66       21.93      1.53 o
  -6   7  10        6.91        6.13      1.09 o
  -5   7  10       41.05       39.99      1.71 o
  -4   7  10       31.86       30.15      2.08 o
  -3   7  10        0.02       -0.98      1.80 o
  -2   7  10       13.18       12.69      1.68 o
  -1   7  10       18.27       14.74      2.03 o
   0   7  10        0.13        1.05      1.52 o
  -7   8  10        0.06        2.24      1.60 o
  -6   8  10       23.93       21.72      1.72 o
  -5   8  10        0.28        0.04      1.06 o
  -4   8  10       50.28       47.73      3.95 o
  -3   8  10       19.73       17.67      2.24 o
  -2   8  10       12.92       13.21      2.99 o
 -13   1  11        9.36        4.30      2.60 o
 -12   1  11       18.21       18.87      1.29 o
 -11   1  11        8.96        7.32      1.18 o
 -10   1  11        8.21        8.33      0.81 o
  -9   1  11       76.12       85.29      2.08 o
  -8   1  11        5.39        3.92      0.61 o
  -7   1  11       62.40       60.50      1.40 o
  -6   1  11       77.48       73.83      1.55 o
  -5   1  11      143.95      141.21      2.33 o
  -4   1  11      140.41      149.35      2.39 o
  -3   1  11      425.36      470.17      6.56 o
  -2   1  11      377.40      427.16      7.53 o
  -1   1  11       63.46       70.31      2.13 o
   0   1  11      208.67      247.33      6.78 o
   1   1  11        8.34        7.53      1.11 o
   2   1  11       75.11       77.14      3.86 o
   3   1  11        0.73        1.21      1.59 o
 -12   2  11       13.17       12.98      1.34 o
 -11   2  11       15.02       13.67      1.31 o
 -10   2  11        0.14       -0.29      0.72 o
  -9   2  11        0.07       -0.31      0.56 o
  -8   2  11        0.15       -0.32      0.83 o
  -7   2  11        0.19       -0.52      0.66 o
  -6   2  11       21.42       17.47      0.83 o
  -5   2  11      378.33      418.86      6.56 o
  -4   2  11       12.17       13.63      0.66 o
  -3   2  11       41.20       41.44      1.23 o
  -2   2  11       17.43       13.61      0.75 o
  -1   2  11        6.88        8.34      0.74 o
   0   2  11        0.04        0.09      0.62 o
   1   2  11        2.68        3.56      1.17 o
   2   2  11        3.06        1.23      1.36 o
 -12   3  11       34.97       37.31      3.76 o
 -11   3  11       44.04       47.13      1.90 o
 -10   3  11       43.80       48.12      1.86 o
  -9   3  11      111.37      127.49      2.91 o
  -8   3  11        0.31        1.62      0.80 o
  -7   3  11      414.57      502.09      7.35 o
  -6   3  11       69.99       71.90      1.65 o
  -5   3  11      217.79      247.81      3.65 o
  -4   3  11      267.01      284.28      4.05 o
  -3   3  11        0.63        0.97      0.53 o
  -2   3  11      113.41      120.31      2.80 o
  -1   3  11       43.59       45.00      1.90 o
   0   3  11       42.58       43.17      1.72 o
   1   3  11       26.06       28.00      2.28 o
   2   3  11        7.26        6.74      2.63 o
 -12   4  11        1.75        1.34      2.93 o
 -11   4  11        0.12        0.47      1.19 o
 -10   4  11        2.42        1.35      1.85 o
  -9   4  11        3.83        3.35      0.81 o
  -8   4  11        4.49        5.37      0.79 o
  -7   4  11        4.20        3.01      0.75 o
  -6   4  11        0.07       -0.60      0.60 o
  -5   4  11        2.11        3.09      0.62 o
  -4   4  11        3.14        1.48      0.63 o
  -3   4  11       52.22       46.82      1.44 o
  -2   4  11       12.28       10.00      0.73 o
  -1   4  11       87.50       91.18      2.28 o
   0   4  11        6.34        8.64      2.24 o
   1   4  11        8.02        7.44      1.80 o
   2   4  11        0.89        0.37      4.12 o
 -11   5  11       37.53       33.86      3.06 o
 -10   5  11        2.22        2.93      1.07 o
  -9   5  11       44.91       48.78      2.02 o
  -8   5  11        4.06        2.32      0.86 o
  -7   5  11       62.72       66.95      1.84 o
  -6   5  11        4.51        3.80      0.75 o
  -5   5  11      156.37      165.31      4.02 o
  -4   5  11       31.60       31.39      1.37 o
  -3   5  11       94.14       97.35      3.33 o
  -2   5  11       12.81       14.48      1.13 o
  -1   5  11       14.85       14.36      1.10 o
   0   5  11       33.81       33.26      2.26 o
   1   5  11        0.24       -2.16      2.16 o
 -10   6  11        1.94        4.93      1.65 o
  -9   6  11        4.51        3.78      1.34 o
  -8   6  11        1.78        1.08      1.78 o
  -7   6  11       10.57        7.93      1.04 o
  -6   6  11        0.26       -0.85      0.94 o
  -5   6  11        3.32        2.21      0.94 o
  -4   6  11       24.92       26.01      1.33 o
  -3   6  11        6.26        6.58      1.26 o
  -2   6  11        4.87        3.45      1.00 o
  -1   6  11       13.87       13.60      1.46 o
   0   6  11        1.79        4.41      4.02 o
  -9   7  11       21.28       16.43      2.53 o
  -8   7  11        0.05       -0.58      1.23 o
  -7   7  11       16.65       15.07      1.30 o
  -6   7  11        5.99        6.87      1.22 o
  -5   7  11       20.32       19.69      1.97 o
  -4   7  11        0.01        0.95      1.30 o
  -3   7  11       56.55       52.90      5.32 o
  -2   7  11       22.36       20.65      4.97 o
  -1   7  11       27.46       23.99      2.42 o
  -6   8  11        9.61        7.40      2.57 o
  -5   8  11       18.71       16.45      2.19 o
  -4   8  11        0.01        1.73      2.10 o
 -13   0  12       65.52       71.60      7.45 o
 -12   0  12       17.60       21.65      1.82 o
 -11   0  12        9.74       12.33      1.29 o
 -10   0  12        5.34        6.99      1.29 o
  -9   0  12        4.70        4.90      1.09 o
  -8   0  12       37.65       42.79      1.85 o
  -7   0  12      138.50      132.90      3.60 o
  -6   0  12       83.99       82.42      2.38 o
  -5   0  12        0.23        0.36      0.67 o
  -4   0  12       73.64       68.85      2.45 o
  -3   0  12      229.42      258.56     10.52 o
  -2   0  12       86.88      105.07      6.80 o
  -1   0  12      294.63      387.36     16.35 o
   0   0  12        1.55        0.89      1.69 o
   1   0  12       59.58       60.27      3.96 o
   2   0  12        6.57        6.55      4.27 o
 -13   1  12        0.23       -1.91      1.91 o
 -12   1  12        1.61        0.12      0.93 o
 -11   1  12       20.03       20.04      1.16 o
 -10   1  12       15.56       18.47      1.10 o
  -9   1  12       59.58       54.08      1.77 o
  -8   1  12        4.23        3.49      0.67 o
  -7   1  12       13.92       10.65      0.76 o
  -6   1  12        7.54        4.68      0.73 o
  -5   1  12       64.13       62.99      1.43 o
  -4   1  12       26.66       28.43      0.95 o
  -3   1  12       35.37       40.99      1.21 o
  -2   1  12        0.00       -0.11      0.53 o
  -1   1  12        3.99        2.69      0.98 o
   0   1  12        4.13        4.56      1.23 o
   1   1  12        8.14        8.65      1.32 o
 -12   2  12        2.52        1.53      1.30 o
 -11   2  12       69.55       77.15      3.03 o
 -10   2  12       19.30       22.41      1.19 o
  -9   2  12      121.66      129.03      3.38 o
  -8   2  12      146.43      174.43      3.27 o
  -7   2  12       32.10       28.21      1.02 o
  -6   2  12       84.95       97.26      2.02 o
  -5   2  12       45.08       48.56      1.37 o
  -4   2  12       26.29       26.53      0.97 o
  -3   2  12       14.51       14.48      0.88 o
  -2   2  12        5.63        4.84      0.60 o
  -1   2  12       54.49       51.32      1.86 o
   0   2  12        1.92        3.33      1.02 o
   1   2  12       50.56       47.49      3.24 o
 -12   3  12       34.72       35.68      2.46 o
 -11   3  12       13.61        8.41      1.42 o
 -10   3  12        0.52        0.05      0.84 o
  -9   3  12        2.62        3.19      0.73 o
  -8   3  12        5.70        5.05      0.79 o
  -7   3  12       10.54        8.95      0.88 o
  -6   3  12        5.32        5.01      0.70 o
  -5   3  12       29.60       26.09      1.18 o
  -4   3  12       35.99       30.50      1.28 o
  -3   3  12        6.00        5.26      0.74 o
  -2   3  12       12.10       12.94      0.87 o
  -1   3  12        3.54        4.67      1.08 o
   0   3  12        9.35        6.93      1.89 o
   1   3  12        0.03        0.11      2.09 o
 -12   4  12       11.71        9.34      3.03 o
 -11   4  12       24.47       20.51      1.96 o
 -10   4  12      136.64      163.18      4.95 o
  -9   4  12        1.88        1.70      0.92 o
  -8   4  12       24.02       27.89      1.34 o
  -7   4  12       18.42       18.56      1.15 o
  -6   4  12       65.28       66.72      1.87 o
  -5   4  12        8.22        8.96      1.03 o
  -4   4  12       46.77       51.54      1.62 o
  -3   4  12       36.71       33.10      1.35 o
  -2   4  12        0.97        1.05      1.01 o
  -1   4  12        2.32        0.61      1.14 o
   0   4  12       11.49        7.71      2.13 o
 -11   5  12        1.30       -0.48      2.46 o
 -10   5  12       19.99       18.82      1.71 o
  -9   5  12        2.07        2.01      1.01 o
  -8   5  12       38.02       38.70      1.71 o
  -7   5  12        3.97        4.73      0.87 o
  -6   5  12        2.80        2.93      0.98 o
  -5   5  12        2.57        1.30      0.73 o
  -4   5  12        1.17        1.43      0.76 o
  -3   5  12       24.97       30.03      1.65 o
  -2   5  12       41.29       33.88      1.82 o
  -1   5  12        0.00       -0.17      0.70 o
   0   5  12       20.17       20.89      3.83 o
 -10   6  12        0.54        0.71      1.77 o
  -9   6  12        1.74        0.63      1.48 o
  -8   6  12       41.14       37.69      2.02 o
  -7   6  12       12.63       14.05      1.29 o
  -6   6  12       53.00       55.81      2.19 o
  -5   6  12       13.30       16.99      1.48 o
  -4   6  12       51.53       47.80      2.48 o
  -3   6  12        6.78        2.69      1.50 o
  -2   6  12       15.80       13.15      1.68 o
  -1   6  12       21.59       19.91      4.22 o
  -8   7  12        0.84        1.36      1.43 o
  -7   7  12       45.95       54.05      4.39 o
  -6   7  12        0.83        0.65      1.38 o
  -5   7  12        0.70        1.59      1.59 o
  -4   7  12        0.07        1.83      1.95 o
  -3   7  12        0.12       -1.18      2.22 o
 -13   1  13        0.20        3.51      2.59 o
 -12   1  13       40.29       40.53      2.99 o
 -11   1  13        5.90        5.17      0.94 o
 -10   1  13       63.42       65.06      2.02 o
  -9   1  13       17.87       18.64      1.28 o
  -8   1  13       67.87       62.53      1.70 o
  -7   1  13      117.06      130.32      2.62 o
  -6   1  13       10.67        8.35      0.78 o
  -5   1  13       57.88       66.10      1.64 o
  -4   1  13        0.83        1.39      0.66 o
  -3   1  13       28.08       29.14      1.63 o
  -2   1  13       22.54       26.05      2.04 o
  -1   1  13        4.34        3.03      1.25 o
   0   1  13       21.99       17.22      1.69 o
 -12   2  13        3.56        1.33      2.08 o
 -11   2  13        8.57        9.08      1.04 o
 -10   2  13        1.11        3.87      0.92 o
  -9   2  13        0.04       -0.42      0.74 o
  -8   2  13        0.63        0.17      0.71 o
  -7   2  13        0.97        0.59      0.62 o
  -6   2  13        1.07        0.23      0.68 o
  -5   2  13        0.58        1.38      0.64 o
  -4   2  13        1.32        0.72      0.69 o
  -3   2  13       11.30       11.93      0.92 o
  -2   2  13        3.81        2.32      1.32 o
  -1   2  13        1.49       -0.54      1.32 o
   0   2  13        5.92        6.62      1.73 o
 -12   3  13       11.74       13.13      2.79 o
 -11   3  13       10.19        9.48      1.10 o
 -10   3  13       11.96       12.15      1.25 o
  -9   3  13       46.78       49.51      1.79 o
  -8   3  13       26.81       26.21      1.41 o
  -7   3  13       46.88       54.36      1.61 o
  -6   3  13        8.11        8.40      0.78 o
  -5   3  13       88.44      102.10      2.15 o
  -4   3  13        0.08        0.06      0.73 o
  -3   3  13        8.32       11.09      1.68 o
  -2   3  13        3.97        3.65      0.63 o
  -1   3  13        2.46        3.24      1.98 o
   0   3  13        0.92        0.19      2.35 o
 -11   4  13        8.52        9.08      1.98 o
 -10   4  13       14.19       11.94      1.07 o
  -9   4  13        6.82        6.73      1.02 o
  -8   4  13       25.20       27.70      1.47 o
  -7   4  13        3.59        3.17      1.35 o
  -6   4  13        0.76       -0.33      0.92 o
  -5   4  13        1.29        0.47      0.79 o
  -4   4  13       21.48       25.84      1.31 o
  -3   4  13        2.10        0.40      0.96 o
  -2   4  13        1.68        1.76      1.13 o
  -1   4  13       30.64       29.05      3.77 o
 -11   5  13        0.20        0.83      2.45 o
 -10   5  13       35.71       38.17      5.10 o
  -9   5  13       75.01       77.09      3.07 o
  -8   5  13        0.03        1.07      1.17 o
  -7   5  13       20.56       21.14      1.28 o
  -6   5  13       14.27       12.03      1.18 o
  -5   5  13       18.27       18.54      1.31 o
  -4   5  13       15.02       15.39      1.41 o
  -3   5  13       68.76       72.34      3.51 o
  -2   5  13        5.38        8.34      4.41 o
  -9   6  13        1.99       -1.73      1.73 o
  -8   6  13       12.98       14.15      1.48 o
  -7   6  13       26.52       22.12      1.61 o
  -6   6  13       87.33       89.20      4.51 o
  -5   6  13       21.02       17.75      1.70 o
  -4   6  13        4.62        6.21      1.51 o
  -3   6  13        5.68        6.22      1.89 o
 -12   0  14        1.69        1.35      1.41 o
 -11   0  14       47.48       49.70      3.06 o
 -10   0  14        0.51        0.33      1.06 o
  -9   0  14      117.91      131.71      4.22 o
  -8   0  14        3.55        2.90      1.08 o
  -7   0  14       85.98       96.19      4.56 o
  -6   0  14      251.12      289.81      6.86 o
  -5   0  14       17.60       18.89      1.91 o
  -4   0  14        8.73       10.02      1.40 o
  -3   0  14        0.15        0.19      1.54 o
  -2   0  14        3.60       -0.15      1.95 o
  -1   0  14        0.03       -1.29      2.52 o
 -12   1  14        0.69       -0.89      0.89 o
 -11   1  14        0.93        0.18      0.96 o
 -10   1  14       18.19       20.18      1.57 o
  -9   1  14        7.67        7.56      0.94 o
  -8   1  14       27.68       22.72      1.17 o
  -7   1  14       23.20       24.38      1.19 o
  -6   1  14        1.09        1.64      0.76 o
  -5   1  14        0.56        0.19      0.74 o
  -4   1  14       21.14       20.25      1.27 o
  -3   1  14       17.08       17.86      1.23 o
  -2   1  14       17.59       15.66      1.59 o
  -1   1  14        0.89       -1.78      1.78 o
 -12   2  14       11.27        7.21      4.27 o
 -11   2  14       77.72       82.32      2.92 o
 -10   2  14       15.51       12.70      1.22 o
  -9   2  14       16.08       16.00      1.15 o
  -8   2  14       26.60       27.01      1.25 o
  -7   2  14       15.40       11.22      0.99 o
  -6   2  14       11.22       13.37      0.97 o
  -5   2  14       46.63       45.32      1.62 o
  -4   2  14      110.17      126.25      3.71 o
  -3   2  14        0.15        0.93      0.68 o
  -2   2  14       29.46       23.93      2.08 o
  -1   2  14        2.22        3.01      2.66 o
 -12   3  14        0.03        5.98      3.92 o
 -11   3  14        2.13       -0.26      1.63 o
 -10   3  14        2.63        2.46      1.10 o
  -9   3  14        0.40       -0.15      0.95 o
  -8   3  14        7.13        5.08      0.97 o
  -7   3  14       28.76       29.05      1.32 o
  -6   3  14       15.82       17.56      1.02 o
  -5   3  14        1.43        2.29      0.81 o
  -4   3  14        2.53        2.73      0.81 o
  -3   3  14        0.02       -1.07      1.21 o
  -2   3  14        0.01       -1.70      1.70 o
 -11   4  14        5.10        6.94      3.19 o
 -10   4  14        0.23        0.30      1.10 o
  -9   4  14       54.49       50.47      2.33 o
  -8   4  14       56.12       59.81      2.24 o
  -7   4  14       21.28       20.49      1.37 o
  -6   4  14       34.33       34.08      1.72 o
  -5   4  14        2.30        3.97      1.03 o
  -4   4  14       20.64       19.77      1.72 o
  -3   4  14        3.45        4.63      2.25 o
  -2   4  14       37.79       51.10      7.26 o
 -10   5  14        0.79        2.58      1.94 o
  -9   5  14       23.72       18.16      3.60 o
  -8   5  14        0.13        0.47      1.12 o
  -7   5  14        6.64        7.98      1.35 o
  -6   5  14        0.28        0.72      1.19 o
  -5   5  14       12.80       10.24      1.31 o
  -4   5  14       18.19       17.84      2.07 o
  -7   6  14        1.48        0.43      1.53 o
  -6   6  14       29.47       33.28      5.07 o
 -12   1  15       75.18       65.81      7.16 o
 -11   1  15        0.49       -0.45      1.38 o
 -10   1  15       92.12       96.28      3.00 o
  -9   1  15        5.44        3.37      1.04 o
  -8   1  15       58.67       65.96      2.03 o
  -7   1  15        2.98        3.08      0.90 o
  -6   1  15       44.78       46.57      1.68 o
  -5   1  15       46.30       47.68      1.90 o
  -4   1  15        0.47        0.56      1.01 o
  -3   1  15       17.20       13.16      1.96 o
  -2   1  15        0.30       -3.24      3.53 o
 -11   2  15        0.80        1.11      2.15 o
 -10   2  15        1.01        1.50      1.04 o
  -9   2  15       28.80       31.15      1.64 o
  -8   2  15        4.37        5.21      0.92 o
  -7   2  15        0.36        0.00      0.86 o
  -6   2  15        0.21       -0.85      0.89 o
  -5   2  15        4.08        3.24      0.82 o
  -4   2  15        0.87       -0.01      1.18 o
  -3   2  15        0.37        5.45      2.94 o
 -11   3  15        5.38        3.98      2.00 o
 -10   3  15       76.48       89.15      3.83 o
  -9   3  15        1.91        0.23      1.26 o
  -8   3  15       59.70       59.00      3.23 o
  -7   3  15       51.76       55.44      2.06 o
  -6   3  15        6.10        3.95      0.96 o
  -5   3  15       12.07       10.66      1.86 o
  -4   3  15        5.44        5.86      1.50 o
 -10   4  15        0.03        0.76      1.80 o
  -9   4  15        0.05        0.87      1.30 o
  -8   4  15        0.00       -0.64      1.20 o
  -7   4  15        0.30        0.59      1.09 o
  -6   4  15        1.10        2.64      1.36 o
  -5   4  15        1.37        0.20      2.43 o
  -8   5  15       22.93       21.67      3.14 o
  -7   5  15       12.28       11.19      1.94 o
  -6   5  15       11.51        9.77      1.89 o
 -11   0  16       26.78       28.74      4.71 o
 -10   0  16       13.41       13.71      1.99 o
  -9   0  16       86.33       95.24      4.73 o
  -8   0  16        2.88        3.54      1.63 o
  -7   0  16      109.70      135.63      6.10 o
  -6   0  16        1.14        0.18      1.70 o
  -5   0  16       34.65       32.87      3.03 o
  -4   0  16       29.11       40.80      5.39 o
 -11   1  16        0.01       -0.14      3.18 o
 -10   1  16        8.62        7.78      1.58 o
  -9   1  16       13.52       17.00      1.55 o
  -8   1  16       11.47       10.84      1.28 o
  -7   1  16        1.17        3.33      1.17 o
  -6   1  16        1.54        2.29      1.14 o
  -5   1  16        2.51        3.46      1.12 o
  -4   1  16        2.65        0.59      3.53 o
 -10   2  16        1.27        1.62      1.73 o
  -9   2  16       79.16       89.28      3.65 o
  -8   2  16       23.39       26.09      2.31 o
  -7   2  16       21.73       14.99      1.38 o
  -6   2  16       24.11       23.23      1.72 o
  -5   2  16       15.65       11.36      1.94 o
  -9   3  16        2.46        0.76      2.03 o
  -8   3  16        9.00        8.27      1.61 o
  -7   3  16        2.63        0.43      1.38 o
  -6   3  16        0.12       -0.30      1.40 o
  -9   1  17       10.05       10.85      1.73 o
  -8   1  17       37.41       40.68      2.88 o
  -7   1  17       16.25       12.25      1.66 o
 
